# Supplementary material for: Mining the Species Diversity of Lacewings: New Species of the Pleasing Lacewing Genus Dilar Rambur, 1838 (Neuroptera, Dilaridae) from the Oriental Region
Source: Insects. 2021 May 14;12(5):451. doi: 10.3390/insects12050451 (PMC8157007; doi:10.3390/insects12050451)
Supplement: Supplementary file 1 [file insects-12-00451-s001.zip]

Archive with 4 entries (4 files):
- Supplementary file 1_Abbreviation of Collections for XML.pdf
- Supplementary file 2_References for XML.pdf
- Supplementary table 1_distribution data of Dilar.xlsx
- Supplementary table 2_data of species richness of Dilar.xlsx
