# Supplementary material for: Mining the Species Diversity of Lacewings: New Species of the Pleasing Lacewing Genus Dilar Rambur, 1838 (Neuroptera, Dilaridae) from the Oriental Region
Source: Insects. 2021 May 14;12(5):451. doi: 10.3390/insects12050451 (PMC8157007; doi:10.3390/insects12050451)
Supplement: Supplementary file 1 [file insects-12-00451-s001.zip › Supplementary table 1_distribution data of Dilar.xlsx]

## Sheet: Dilar
Supplementary Table 1. Distribution data of species of Dilar.
	current name	continent	region	country	province / state / prefecture	location	coordinate		altitude (m)	collecting time	collection	collection	citation	titel (short version)
1	Dilar abnormis Zhang, Liu & Winterton in Zhang et al., 2016	ASI	7	Thailand	Chiang Mai	Doi Inthanon NP, Checkpoint 2	18.52°N	98.48°E	1700	8–15.V.2007	CAU	Beijing	Zhang et al., 2016	Dilar from Southeast Asia
1	Dilar abnormis Zhang, Liu & Winterton in Zhang et al., 2016	ASI	7	Thailand	Chiang Mai	Doi Inthanon NP, Checkpoint 2	18.52°N	98.48°E	1700	15–22.IV.2007	CSCA	Sacramento	Zhang et al., 2016	Dilar from Southeast Asia
2	Dilar algericus Navás, 1909 (nomen dubium)	AFR	1	Algeria	Alger	Alger [=Algiers, =Argel (Spanish)	36.83°N	3°E			MNHN	Paris	Oswald, 1998	Catalogue of the Dilaridae
3	Dilar anatolicus U. Aspöck, Liu & H. Aspöck, 2015	ASI	1	Turkey	Ankara	Kizilçahamam [a district of Ankara Prov.]	40.47°N	32.63°E	1200	7[VII].[19]70	HUAC	Vienna	Aspöck, U. et al, 2015	The Dilaridae of the Balkan Peninsula and of Anatolia
3	Dilar anatolicus U. Aspöck, Liu & H. Aspöck, 2015	ASI	1	Turkey	Ankara	Kizilcahamam [a district of Ankara Prov.]	40.47°N	32.63°E		18–24.VII.1972	CHRR	Scheibbs	Aspöck, U. et al, 2015	The Dilaridae of the Balkan Peninsula and of Anatolia
3	Dilar anatolicus U. Aspöck, Liu & H. Aspöck, 2015	ASI	1	Turkey	Bursa	Uludağ [Mountain]	40.12°N	29.04°E	700	6.VII.1978	HUAC	Vienna	Aspöck, U. et al, 2015	The Dilaridae of the Balkan Peninsula and of Anatolia
3	Dilar anatolicus U. Aspöck, Liu & H. Aspöck, 2015	ASI	1	Turkey	Mersin	Icel, Kilik. Taurus, Namrum [a town of Toroslar Dist., Mersin Prov.	37.03°N	34.46°E	1400–1800	18.VI.1979	HUAC	Vienna	Aspöck, U. et al, 2015	The Dilaridae of the Balkan Peninsula and of Anatolia
3	Dilar anatolicus U. Aspöck, Liu & H. Aspöck, 2015	ASI	1	Turkey	Mersin	Icel, Kilik. Taurus, Namrum [a town of Toroslar Dist., Mersin Prov.	37.03°N	34.46°E	1400–1800	29.V.–3.VII.1979	CHRR	Scheibbs	Aspöck, U. et al, 2015	The Dilaridae of the Balkan Peninsula and of Anatolia
3	Dilar anatolicus U. Aspöck, Liu & H. Aspöck, 2015	ASI	1	Turkey		620 48 Taurus [Mountain]					NHMG	Geneve	Aspöck, U. et al, 2015	The Dilaridae of the Balkan Peninsula and of Anatolia
3	Dilar anatolicus U. Aspöck, Liu & H. Aspöck, 2015	ASI	1	Syria		Ehrenberg/Lidar turcicus, Hag/388/Type [The word Type on the old label is wrong]	35.45°N	39.14°E			MFN	Berlin	Aspöck, U. et al, 2015	The Dilaridae of the Balkan Peninsula and of Anatolia
4	Dilar aspoeckorum Martins, Flint & Liu, 2018	ASI	7	Vietnam	Cao Bang	Phja-Den environs	22.53°N	105.87°E	984	22.V.–5.VI.2011	NMNH	Washington	Martins et al., 2018	Notes on pleasing lacewing genus Dilar Rambur
5	Dilar austroindicus Li, U. Aspöck, H. Aspöck & Liu, 2020	ASI	3	India	Tamil Nadu	Alagar Hills, 21km. N[orth]. Madurai	9.9°N	78.12°E		28.IX.1985	CASC	San Francisco	Li et al., 2020	Dilar from South Asia
6	Dilar bifurcatus Zhang, Liu, H. Aspöck & U. Aspöck, 2015	ASI	6	China	Jiangxi	Jiujiang City, Mt. Lushan [九江市庐山]	29.55°N	115.97°E	1000	27.VI.1963	CAU	Beijing	Zhang et al., 2015	Dilar from Southern China
7	Dilar biprojectus Li, U. Aspöck, H. Aspöck & Liu, 2020	ASI	3	India	Maharashtra	5km. SW Mahabaleshwar	17.93°N	73.64°E		19.X.1985	CASC	San Francisco	Li et al., 2020	Dilar from South Asia
8	Dilar bolivari Navás, 1903	AFR	1	Algeria	Oran	Oran	35.75°N	0.63°E			MNCNM	Madrid	Monserrat, 1988a	Revision de la obra de L. Navás, I
8	Dilar bolivari Navás, 1903	AFR	1	Algeria	Tissemsilt	Teniet el Haad [Théniet El Had]	35.58°N	2.03°E			MNM	Budapest	Klapalek, 1917	Über die v. H. Prof. A. Hetschko in Korsika ges. Neuropteroiden
8	Dilar bolivari Navás, 1903	AFR	1	Tunisia	Gafsa	Gafsa	34.56°N	8.13°E					Navás, 1926	Insectos exóticos Neurópteros y afines
9	Dilar caesarulus H. Aspöck & U. Aspöck, 1967	ASI	2	Afghanistan	Ghazni	125 km SW v. Ghazni [city]	33.54°N	68.41°E	1800	16.V.1965	HUAC	Vienna	Aspöck, H. & Aspöck, U., 1967	Neue Dilariden aus Asien (Neuroptera, Planipennia)
9	Dilar caesarulus H. Aspöck & U. Aspöck, 1967	ASI	2	Afghanistan	Parwan / Kabul	Salang Paβ, Nordseite	34.94°N	69.34°E	2100	13.VI.1971	HUAC	Vienna	Li et al., 2019	Dilar from the Central Asia
10	Dilar cangyuanensis sp. nov.	ASI	6	China	Yunnan	Cangyuan, Nangunhe National Nature Reserve, Wengding Conservation Station [南滚河自然保护区翁丁保护站]	23.15°N	99.25°E	1800	3.V.2019	CAU	Beijing
11	Dilar chebalingensis Zhang, Liu, H. Aspöck & U. Aspöck, 2015	ASI	6	China	Guangdong	Shixing County, Chebaling [始兴县车八岭]	24.67°N	114.15°E		23.IV.1991	CAU	Beijing	Zhang et al., 2015	Dilar from Southern China
11	Dilar chebalingensis Zhang, Liu, H. Aspöck & U. Aspöck, 2015	ASI	6	China	Hunan	Changde [City], Mt. Hupingshan [常德市壶瓶山]	29.93°N	110.77°E		5.VI.2008	CAU	Beijing	Zhang et al., 2015	Dilar from Southern China
12	Dilar clavatus Li, U. Aspöck, H. Aspöck & Liu, 2020	ASI	3	Sri Lanka	North Central	Anu[radhapura] Dist[rict]. Irrigation Bungalow Padaviya	8.84°N	80.76°E	55	27.II–9.III.1970	PCWH	Farnham	Li et al., 2020	Dilar from South Asia
12	Dilar clavatus Li, U. Aspöck, H. Aspöck & Liu, 2020	ASI	3	Sri Lanka	North Central	Anu[radhapura] Dist[rict]. Wildlife Soc. Bungalow Hunuwilagama, Wilpattu	8.41°N	80.13°E	61	10–19.III.1970	PCWH	Farnham	Li et al., 2020	Dilar from South Asia
13	Dilar cornutus Zhang, Liu, H. Aspöck & U. Aspöck, 2015	ASI	6	China	Yunnan	Longling County, Mt. Xiaoheishan [龙陵县小黑山]	24.55°N	98.82°E	1800	16.V.2006	CAU	Beijing	Zhang et al., 2016	Dilar from Southern China
13	Dilar cornutus Zhang, Liu, H. Aspöck & U. Aspöck, 2015	ASI	6	China	Yunnan	Lancang County [澜沧县]	22.26°N	100.07°E	1203	10.VII.2017	CAU	Beijing
13	Dilar cornutus Zhang, Liu, H. Aspöck & U. Aspöck, 2015	ASI	6	China	Yunnan	Baoshan City, Nankang Village, Gaoligong Natural Park [保山赧亢村高黎贡自然公园]	24.84°N	98.8°E	2200	25–29.V.2020	CAU	Beijing
13	Dilar cornutus Zhang, Liu, H. Aspöck & U. Aspöck, 2015	ASI	6	China	Yunnan	Baoshan City, Baihualing Village, Guxing [保山百花岭古星寨]	25.07°N	98.48°E	1800–2000	5–10.VI.2020	CAU	Beijing
13	Dilar cornutus Zhang, Liu, H. Aspöck & U. Aspöck, 2015	ASI	7	Thailand	Chiang Mai	Doi Inthanon	18.59°N	98.49°E	1600	26.III.1992	HUAC	Vienna
14	Dilar corsicus Navás, 1909	EUR	1	France	Corsica	La Foca [=?Foce]	41.63°N	9.07°E		19.VIII.[18]93	NHM	London	Navás, 1909	Monografía de la familia de los Diláridos
14	Dilar corsicus Navás, 1909	EUR	1	France	Corsica						NHM	London	Tjeder, 1937	A contribution to the phylogeny of the Dilaridae and the Raphididae
14	Dilar corsicus Navás, 1909	EUR	1	France	Corsica						MNHN	Paris	Navás, 1925	Les dilarides (Ins. Névroptères) du Muséum National de Paris
14	Dilar corsicus Navás, 1909	EUR	1	France	Corsica	Vizzavona [Village]	42.13°N	9.13°E		18.VII.1912			Klapalek, 1917	Über die v. H. Prof. A. Hetschko in Korsika ges. Neuropteroiden
14	Dilar corsicus Navás, 1909	EUR	1	France	Corsica	Vizzavona [Village]	42.13°N	9.13°E		13.VII.–5.IX.1931	MNCNM	Madrid	Monserrat, 1988a	Revision de la obra de L. Navás, I
14	Dilar corsicus Navás, 1909	EUR	1	Italy	Pontine's Island	Zannone island	40.97°N	13.06°E					Bernardi Iori, 1995	Neuropteroidea (Megaloptera, Raphidioptera, Planipennia)
15	Dilar daweishanensis sp. nov.	ASI	6	China	Yunnan	Pingbian, Daweishan Forest Park [大围山森林公园]	22.91°N	103.43°E	1962	16.VII.2016	CAU	Beijing
16	Dilar dissimilis Navás, 1903	EUR	1	Spain	Andalucía	Andalucía (region)	37.32°N	5.2°W	10–1500		MNHN	Paris	Monserrat, 1988a	Revision de la obra de L. Navás, I
16	Dilar dissimilis Navás, 1903	EUR	1	Spain	Andalucía	Puerto de Jumilla	37.38°N	5.95°W	10–1500	13.VI.1982	VM	Madrid	Monserrat, 1988a	Revision de la obra de L. Navás, I
16	Dilar dissimilis Navás, 1903	EUR	1	Spain	Aragon	Teruel [City]	40.41°N	1.44°W	10–1500	VI.1930	MNCNM	Madrid	Monserrat, 1988a	Revision de la obra de L. Navás, I
16	Dilar dissimilis Navás, 1903	EUR	1	Spain	Aragon	Teruel [City], Albarracín [Town]	40.41°N	1.44°W	10–1500	27.VI.1951	NHMB	Basel	Monserrat, 1988a	Revision de la obra de L. Navás, I
16	Dilar dissimilis Navás, 1903	EUR	1	Spain	Aragon	Teruel [City], Albarracín [Town]	40.41°N	1.44°W	10–1500	15.VI.1983	VM	Madrid	Monserrat, 1988a	Revision de la obra de L. Navás, I
16	Dilar dissimilis Navás, 1903	EUR	1	Spain	Aragon	Teruel [City], Albarracín [Town], Fuente de la Señora	40.41°N	1.44°W		30.VI.1990	VM	Madrid	Monserrat, 2005	Nuevos datos sobre algunas pequeñas familias de neurópteros
16	Dilar dissimilis Navás, 1903	EUR	1	Spain	Aragon	Zaragoza	41.47°N	1.07°W	10–1500	VIII.1913	MNHN	Paris	Monserrat, 2014	Los diláridos de la Península Ibérica
16	Dilar dissimilis Navás, 1903	EUR	1	Spain	Aragon	Zaragoza, Muel [municipality]	41.47°N	1.07°W	10–1500	28.V.1908	MNHN	Paris	Monserrat, 1988a	Revision de la obra de L. Navás, I
16	Dilar dissimilis Navás, 1903	EUR	1	Spain	Aragon	Zaragoza, Muel [municipality]	41.47°N	1.07°W	10–1500	28.V.1918	MNHN	Paris	Monserrat, 2014	Los diláridos de la Península Ibérica
16	Dilar dissimilis Navás, 1903	EUR	1	Spain	Aragon	Zaragoza, Perdiguera, Monteriza			10–1500	2.VI.2011			Monserrat, 2014	Los diláridos de la Península Ibérica
16	Dilar dissimilis Navás, 1903	EUR	1	Spain	Aragon	Zaragoza, Pina de Ebro, Retuerta de Pina	41.49°N	0.53°W		1.VI.–25.VII.1991	VM	Madrid	Monserrat, 2005	Nuevos datos sobre algunas pequeñas familias de neurópteros
16	Dilar dissimilis Navás, 1903	EUR	1	Spain	Aragon	Zaragoza, Pina de Ebro, Retuerta de Pina	41.49°N	0.53°W		23–25.V.1992	VM	Madrid	Monserrat, 2005	Nuevos datos sobre algunas pequeñas familias de neurópteros
16	Dilar dissimilis Navás, 1903	EUR	1	Spain	Aragon	Zaragoza, Pina de Ebro, Retuerta de Pina	41.49°N	0.53°W		20.III.1993	VM	Madrid	Monserrat, 2005	Nuevos datos sobre algunas pequeñas familias de neurópteros
16	Dilar dissimilis Navás, 1903	EUR	1	Spain	Aragon	Zaragoza, Pina de Ebro, Retuerta de Pina	41.49°N	0.53°W		13.V.–25.VI.1993	VM	Madrid	Monserrat, 2005	Nuevos datos sobre algunas pequeñas familias de neurópteros
16	Dilar dissimilis Navás, 1903	EUR	1	Spain	Aragon	Zaragoza, Pina de Ebro, Retuerta de Pina	41.49°N	0.53°W		14.IV.1994	VM	Madrid	Monserrat, 2005	Nuevos datos sobre algunas pequeñas familias de neurópteros
16	Dilar dissimilis Navás, 1903	EUR	1	Spain	Aragon	Zaragoza, Pina de Ebro (La Retuerta)	41.49°N	0.53°W	250	3.VI.1994	UAH	Madrid	Marín & Monserrat, 1995	Contribución al conocimiento de los neurópteros de Zaragoza
16	Dilar dissimilis Navás, 1903	EUR	1	Spain	Aragon	[Zaragoza] Veruela	41.82°N	1.69°W	10–1500	1897	MNHN	Paris	Monserrat, 1988a	Revision de la obra de L. Navás, I
16	Dilar dissimilis Navás, 1903	EUR	1	Spain	Andalucía	Granada, Sierra de Alfacar	37.26°N	3.52°W	10–1500	19.VI.1968	NHM	London	Monserrat, 1988a	Revision de la obra de L. Navás, I
16	Dilar dissimilis Navás, 1903	EUR	1	Spain	Andalucía	Granada, Venta del Fraile	36.98°N	3.72°W	10–1500	1.VI.1968	VM	Madrid	Monserrat, 1988a	Revision de la obra de L. Navás, I
16	Dilar dissimilis Navás, 1903	EUR	1	Spain	Andalucía	[east Andalucía] MAPA2, P193							Monserrat, 1988b	Revisión de los dildridos ibéricos
16	Dilar dissimilis Navás, 1903	EUR	1	Spain	Madrid	Aranjuez	40.03°N	3.61°W	10–1500	30.V.1975	VM	Madrid	Monserrat, 1988a	Revision de la obra de L. Navás, I
16	Dilar dissimilis Navás, 1903	EUR	1	Spain	Madrid	Campo Real	40.34°N	3.38°W	10–1500	23.V.1985	VM	Madrid	Monserrat, 1988a	Revision de la obra de L. Navás, I
16	Dilar dissimilis Navás, 1903	EUR	1	Spain	Madrid	Monte Regajal, Aranjuez	40.00°N	3.60°W	10–1500	14.VI.1985	VM	Madrid	Monserrat, 1988a	Revision de la obra de L. Navás, I
16	Dilar dissimilis Navás, 1903	EUR	1	Spain	Madrid	Rivas Vaciamadrid [City], Cerro del Telégrafo	40.69°N	4°W	690	29.IV.1994	VM	Madrid	Monserrat, 2005	Nuevos datos sobre algunas pequeñas familias de neurópteros
16	Dilar dissimilis Navás, 1903	EUR	1	Spain	Madrid	Vaciamadrid	40.35°N	3.54°W	10–1500	26.V.1918	MNHN	Paris	Monserrat, 1988a	Revision de la obra de L. Navás, I
16	Dilar dissimilis Navás, 1903	EUR	1	Spain	Madrid	Vaciamadrid	40.35°N	3.54°W	10–1500	17.V.1923	MNCNM	Madrid	Monserrat, 1988a	Revision de la obra de L. Navás, I
16	Dilar dissimilis Navás, 1903	EUR	1	Spain	Madrid	Vaciamadrid	40.35°N	3.54°W	10–1500	25.V.1926	MNHN	Paris	Monserrat, 2014	Los diláridos de la Península Ibérica
16	Dilar dissimilis Navás, 1903	EUR	1	Spain	Murcia	La Perdiz, Sierra Espuña	37.87°N	1.52°W	10–1500	1–7.VI.1978	VM	Madrid	Monserrat, 1988a	Revision de la obra de L. Navás, I
16	Dilar dissimilis Navás, 1903	EUR	1	Spain	Murcia	Sierra Espuña	37.87°N	1.52°W	10–1500	V.1927	MNCNM	Madrid	Monserrat, 1988a	Revision de la obra de L. Navás, I
16	Dilar dissimilis Navás, 1903	EUR	1	Spain	Murcia	[north Mucia] MAPA2, P193							Monserrat, 1988b	Revisión de los dildridos ibéricos
16	Dilar dissimilis Navás, 1903	EUR	1	Spain	Valencia	Alicante, Aguas de Busot	38.63°N	0.36°W	10–1500	1.VI.1982	NHM	London	Monserrat, 1988a	Revision de la obra de L. Navás, I
16	Dilar dissimilis Navás, 1903	EUR	1	Spain	Valencia	Burjasot	39.51°N	0.41°W	10–1500	6.V.1917	MNCNM	Madrid	Monserrat, 1988a	Revision de la obra de L. Navás, I
16	Dilar dissimilis Navás, 1903	EUR	1	Spain	Valencia	Burjasot	39.51°N	0.41°W	10–1500	28.IV.1930	MNHN	Paris	Monserrat, 2014	Los diláridos de la Península Ibérica
16	Dilar dissimilis Navás, 1903	EUR	1	Spain	Catalonia	Tarragona, Castellón, Tortosa, Carrelares	40.94°N	0.70°E	10–1500	30.VI.1921	MB	Barcelona	Monserrat, 1988a	Revision de la obra de L. Navás, I
17	Dilar dochaner H. Aspöck & U. Aspöck, 1968	ASI	2	Afghanistan	Kabul	SO von Kabul	34.66°N	69.18°E	1900	23.V.1965	HUAC	Vienna	Aspöck, H. & Aspöck, U., 1968	Zwei weitere neue Spezies des Genus Dilar Rambur aus Asien
17	Dilar dochaner H. Aspöck & U. Aspöck, 1968	ASI	2	Afghanistan	Kabul	10 km NW von Kabul	34.58°N	69.1°E	1900	29.V.–8.VI.1965	HUAC	Vienna	Aspöck, H. & Aspöck, U., 1968	Zwei weitere neue Spezies des Genus Dilar Rambur aus Asien
17	Dilar dochaner H. Aspöck & U. Aspöck, 1968	ASI	2	Afghanistan	Kabul	Paghman, 30 km NW von Kabul	34.6°N	68.95°E	2200	29.VI.–8.VII.1963	HUAC	Vienna	Aspöck, H. & Aspöck, U., 1968	Zwei weitere neue Spezies des Genus Dilar Rambur aus Asien
17	Dilar dochaner H. Aspöck & U. Aspöck, 1968	ASI	2	Afghanistan	Kabul	Paghman, 30 km NW von Kabul	34.6°N	68.95°E	2200	12–15.VI.1965	HUAC	Vienna	Aspöck, H. & Aspöck, U., 1968	Zwei weitere neue Spezies des Genus Dilar Rambur aus Asien
17	Dilar dochaner H. Aspöck & U. Aspöck, 1968	ASI	2	Afghanistan	Kabul	Paghman, 30 km NW von Kabul	34.6°N	68.95°E	2200	15–18.VII.1965	HUAC	Vienna	Aspöck, H. & Aspöck, U., 1968	Zwei weitere neue Spezies des Genus Dilar Rambur aus Asien
17	Dilar dochaner H. Aspöck & U. Aspöck, 1968	ASI	2	Afghanistan	Nangarhar	Safed Koh [Mountain], Südseite Kotkai	34.26°N	70.55°E	2350	21.VI.–1.VII.1969	HUAC	Vienna	Li et al., 2019	Dilar from the Central Asia
18	Dilar dongchuanus Yang, 1986	ASI	6	China	Yunnan	Dongchuan District, Luoxuetangde [东川落雪汤德]	26.08°N	103.18°E	1920	10.V.1980	CAU	Beijing	Zhang et al., 2015	Dilar from Southern China
19	Dilar duelli U. Aspöck & H. Aspöck, 1995	EUR	1	France	Provence-Alpes-Côte-d′Azur	Var [department], Massif de l′Estérel, Col du Mistral (ONO Fréjus, ca. 30 km SW Cannes)	43.26°N	6.44°E	300	30.VI.1987	NMW	Vienna	Aspöck, U. & Aspöck, H., 1995	Dilar duelli n. sp. — eine neue Spezies der Familie Dilaridae aus Europa
19	Dilar duelli U. Aspöck & H. Aspöck, 1995	EUR	1	Italy	Liguria		44.42°N	8.87°E					Badano, 2011	I Neurotteri (Neuropterida) della Liguria
19	Dilar duelli U. Aspöck & H. Aspöck, 1995	EUR	1	Italy	Piedmonte		45.07°N	7.67°E					Giacomino, 2016	Un Névroptère nouveau pour la faune de France
20	Dilar dulongjiangensis Zhang, Liu, H. Aspöck & U. Aspöck, 2015	ASI	6	China	Yunnan	Nujiang, Dulongjiang [怒江独龙江]	27.87°N	98.28°E	1409	29.VI.2013	CAU	Beijing	Zhang et al., 2015	Dilar from Southern China
20	Dilar dulongjiangensis Zhang, Liu, H. Aspöck & U. Aspöck, 2015	ASI	6	China	Yunnan	Pianma Town, Gangfang [片马镇岗房]	26.45°N	98.77°E		15.VI.2015	CAU	Beijing
20	Dilar dulongjiangensis Zhang, Liu, H. Aspöck & U. Aspöck, 2015	ASI	6	China	Yunnan	Cangyuan County, Nangun National Reserve, Wengding Station [沧源县南滚河自然保护区翁丁站]	23.15°N	99.25°E	1800	3.V.2019	CAU	Beijing
21	Dilar forcipatus sp. nov.	ASI	7	Laos	Houaphanh	Ban Saleui, Phou Pan-Mt.	20.23°N	103.99°E	1350–1900	21.IV.2010	CHRR	Scheibbs
22	Dilar formosanus (Okamoto & Kuwayama, 1920)	ASI	6	China	Taiwan	Mt. Arishan [阿里山]	23.43°N	120.77°E		2.IV.1907	SEHU	Sapporo	Zhang et al., 2014c	Dilar from islands of East Asia
23	Dilar fuscus U. Aspöck, Liu & H. Aspöck, 2015	ASI	1			Anatolia, Asie min[or]					NHMG	Geneve	Aspöck, U. et al, 2015	The Dilaridae of the Balkan Peninsula and of Anatolia
23	Dilar fuscus U. Aspöck, Liu & H. Aspöck, 2015	ASI	1	Turkey	Aydin	Str., Nazilli-Beydağ	38.01°N	28.18°E	650	24.V.1981	HUAC	Vienna	Aspöck, U. et al, 2015	The Dilaridae of the Balkan Peninsula and of Anatolia
23	Dilar fuscus U. Aspöck, Liu & H. Aspöck, 2015	ASI	1	Turkey	Aydin	Str., Nazilli-Beydağ	38.01°N	28.18°E	650	24.V.1981	CHRR	Scheibbs	Aspöck, U. et al, 2015	The Dilaridae of the Balkan Peninsula and of Anatolia
24	Dilar geometroides H. Aspöck & U. Aspöck, 1968	ASI	4	Nepal	Bagmati	Dolakha [District], Tampa Khosi valley	27.63°N	86.45°E	2600	11.V.1962	HUAC	Vienna	Aspöck, H. & Aspöck, U., 1968	Zwei weitere neue Spezies des Genus Dilar Rambur aus Asien
24	Dilar geometroides H. Aspöck & U. Aspöck, 1968	ASI	4	Nepal	Gandaki	[Baglung District] Modi-Khola, Pothana-Landrung, 25 km NW Pokhara (406)	28.38°N	83.96°E	1600–1900	7.V.1984	CHRR	Scheibbs	Li et al., 2020	Dilar from South Asia
24	Dilar geometroides H. Aspöck & U. Aspöck, 1968	ASI	4	Nepal	Province No. 1	Dhankita, Arun-Valley, Chichila [Sankhuwasabha District]	27.85°N	87.07°E	2000	31.V.1983	CHRR	Scheibbs	Li et al., 2020	Dilar from South Asia
24	Dilar geometroides H. Aspöck & U. Aspöck, 1968	ASI	4	Nepal	Province No. 1	Koshi Sig.:507 / 85, Basantapur	27.1°N	87.30°E	2300	30.V.–2.VI.1984	CHRR	Scheibbs	Li et al., 2020	Dilar from South Asia
24	Dilar geometroides H. Aspöck & U. Aspöck, 1968	ASI	4	Nepal	Province No. 1	Prov.Nr.3 East, Sete [village]	27.58°N	86.47°E	2500–3500	23.VI.1964	ZSM	Munich	Aspöck, H. & Aspöck, U., 1968	Zwei weitere neue Spezies des Genus Dilar Rambur aus Asien
24	Dilar geometroides H. Aspöck & U. Aspöck, 1968	ASI	4	Nepal	Province No. 1	Prov.Nr.3 East, Sete [village]	27.58°N	86.47°E	2500–3500	23.VI.1964	HUAC	Vienna	Aspöck, H. & Aspöck, U., 1968	Zwei weitere neue Spezies des Genus Dilar Rambur aus Asien
24	Dilar geometroides H. Aspöck & U. Aspöck, 1968	ASI	4	Nepal	Province No. 1	Terhathum [District], Phalambung (a locality of Koshi State)	27.18°N	87.50°E	1760	25.IV.1962	NSMT	Tokyo	Zhang et al., 2014b	Dilar from Tibet
24	Dilar geometroides H. Aspöck & U. Aspöck, 1968	ASI	4	India	Sikkim		27.47°N	88.47°E			NHM	London	Li et al., 2020	Dilar from South Asia
24	Dilar geometroides H. Aspöck & U. Aspöck, 1968	ASI	4	China	Tibet	Linzhi City [林芝市]	29.65°N	94.35°E	3050	8.VI.1978	CAU	Beijing	Zhang et al., 2014b	Dilar from Tibet
24	Dilar geometroides H. Aspöck & U. Aspöck, 1968	ASI	4	China	Tibet	Linzhi City, Milin Town, Gongbu [林芝米林镇工布]	29.21°N	94.20°E	2948	13.VI.2009	CAU	Beijing
24	Dilar geometroides H. Aspöck & U. Aspöck, 1968	ASI	4	China	Tibet	Naidong County [乃东县]	29.22°N	91.75°E	3553	19.VI.1981	CAU	Beijing	Zhang et al., 2014b	Dilar from Tibet
25	Dilar grandis (Banks, 1931)	ASI	8	Malaysia	Sabah	Borneo, Mt. Kinabalu, Kamborangah	5.98°N	116.24°E	2190	4.IV.1929	NHM	London	Zhang et al., 2016	Dilar from Southeast Asia
25	Dilar grandis (Banks, 1931)	ASI	8	Malaysia	Sabah	Borneo, Mt. Kinabalu, Kamborangah	5.98°N	116.24°E	2190	1–2.IV.1929	NHM	London	Zhang et al., 2016	Dilar from Southeast Asia
25	Dilar grandis (Banks, 1931)	ASI	8	Malaysia	Sabah	Borneo, Mt. Kinabalu, Kamborangah	5.98°N	116.24°E	2190	6.V.1929	MCZ	Cambridge	Zhang et al., 2016	Dilar from Southeast Asia
25	Dilar grandis (Banks, 1931)	ASI	8	Malaysia	Sabah	Borneo, Mt. Kinabalu, Kamborangah	5.98°N	116.24°E	2190	27–29.V.1929	NHM	London	Zhang et al., 2016	Dilar from Southeast Asia
26	Dilar guangxiensis Zhang, Liu, H. Aspöck & U. Aspöck, 2015	ASI	6	China	Guangxi	Guigang City, Mt. Tianpingshan [贵港天平山]	23.13°N	109.43°E		25.VI.1982	CAU	Beijing	Zhang et al., 2015	Dilar from Southern China
26	Dilar guangxiensis Zhang, Liu, H. Aspöck & U. Aspöck, 2015	ASI	6	China	Guangxi	Huaping Natural Reserve, Cujiang station [花坪保护区粗江保护站]	25.63°N	109.91°E	731	15.VII.2020	CAU	Beijing
26	Dilar guangxiensis Zhang, Liu, H. Aspöck & U. Aspöck, 2015	ASI	6	China	Guangxi	Huaping [Natural Reserve], Hongtan [花坪自然保护区红滩保护站]	25.25°N	110.18°E		25.VI.1982	CAU	Beijing	Zhang et al., 2015	Dilar from Southern China
26	Dilar guangxiensis Zhang, Liu, H. Aspöck & U. Aspöck, 2015	ASI	6	China	Guangxi	Huaping Village, Dayan [花坪村大岩]	25.63°N	109.91°E	445	17.VII.2020	CAU	Beijing
26	Dilar guangxiensis Zhang, Liu, H. Aspöck & U. Aspöck, 2015	ASI	6	China	Guangxi	Longsheng County, Mt. Tianpingshan [龙胜天平山]	23.13°N	109.43°E	740	4.VI.1963	IZCAS	Beijing	Zhang et al., 2015	Dilar from Southern China
26	Dilar guangxiensis Zhang, Liu, H. Aspöck & U. Aspöck, 2015	ASI	6	China	Guizhou	Jiangkou County, guanhe Township, Jiangxitun Village [江口县官和乡江溪屯村]	27.51°N	108.58°E	1000	7.VII.2020	CAU	Beijing
26	Dilar guangxiensis Zhang, Liu, H. Aspöck & U. Aspöck, 2015	ASI	6	China	Guizhou	Leishan County, Mt. Leigongshan [雷山县雷公山芳祥]	26.73°N	108.45°E	895	20.VII.2014	CAU	Beijing	Zhang et al., 2015	Dilar from Southern China
27	Dilar harmandi (Navás, 1909)	ASI	4	Bhutan	Paro	Chiley-La	27.56°N	89.43°E	3000	21.VI.1988	CHRR	Scheibbs	Li et al., 2020	Dilar from South Asia
27	Dilar harmandi (Navás, 1909)	ASI	4	Bhutan	Paro	Chiley-La	27.56°N	89.43°E	3000–3500	10–13.VII.1990	CHRR	Scheibbs	Li et al., 2020	Dilar from South Asia
27	Dilar harmandi (Navás, 1909)	ASI	4	Bhutan	Thimphu	Thimphu Distr[ict], Taba	27.5°N	89.63°E	2600	4–17.VII.1988	CHRR	Scheibbs	Li et al., 2020	Dilar from South Asia
27	Dilar harmandi (Navás, 1909)	ASI	4	Bhutan	Thimphu	Thimphu Distr[ict], Taba	27.5°N	89.63°E	2600	20–30.VI.1988	CHRR	Scheibbs	Li et al., 2020	Dilar from South Asia
27	Dilar harmandi (Navás, 1909)	ASI	4	India	West Bengal	Darjeeling	27.03°N	88.33°E		1890	MNHN	Paris	Zhang et al., 2014b	Dilar from Tibet
27	Dilar harmandi (Navás, 1909)	ASI	4	Nepal	Bagmati	Prov. Nr.1 East Phulchauki	27.59°N	85.44°E	2500–2800	30.V.1964	HUAC	Vienna	Zhang et al., 2014b	Dilar from Tibet
27	Dilar harmandi (Navás, 1909)	ASI	4	Nepal	Bagmati	Prov. Nr.1 East Phulchauki	27.59°N	85.44°E	2500–2800	30.V.1964	ZSM	Munich	Zhang et al., 2014b	Dilar from Tibet
27	Dilar harmandi (Navás, 1909)	ASI	4	Nepal	Bagmati	Sindhupalchok Sarmatang	27.57°N	85.35°E	2500	4.VI.1989	CHRR	Scheibbs	Li et al., 2020	Dilar from South Asia
27	Dilar harmandi (Navás, 1909)	ASI	4	Nepal	Gandaki	Myagdi Distr[ict], Ghorepani	28.24°N	83.42°E	2800–3000	11.VI.1986	CHRR	Scheibbs	Li et al., 2020	Dilar from South Asia
27	Dilar harmandi (Navás, 1909)	ASI	4	Nepal	Gandaki	Myagdi Distr[ict], Hille-Ghorepani	28.24°N	84.42°E	1600–2600	10.VI.1986	CHRR	Scheibbs	Li et al., 2020	Dilar from South Asia
27	Dilar harmandi (Navás, 1909)	ASI	4	Nepal	Gandaki	am Fluβ, Kalu Gandaki Khola, Kalopani-Kopehepani	28.73°N	83.61°E	1500–2400	20.V.1984	CHRR	Scheibbs	Li et al., 2020	Dilar from South Asia
27	Dilar harmandi (Navás, 1909)	ASI	4	Nepal	Gandaki	am Fluβ, Kalu Gandaki Khola, Kalopani	29.73°N	84.61°E	2400	17–19.V.1984	CHRR	Scheibbs	Li et al., 2020	Dilar from South Asia
27	Dilar harmandi (Navás, 1909)	ASI	4	Nepal	Gandaki	Ghar-Kola, Chitre, 35 km NW, Pokhara	28.3°N	83.4°E	2400	26–31.V.1984	CHRR	Scheibbs	Li et al., 2020	Dilar from South Asia
27	Dilar harmandi (Navás, 1909)	ASI	4	Nepal	Gandaki	Modi-Khola, Landrung, 25 km NW Pokhara	28.13°N	83.57°E	1100–1800	3–6.VI.1984	CHRR	Scheibbs	Li et al., 2020	Dilar from South Asia
27	Dilar harmandi (Navás, 1909)	ASI	4	Nepal	Gandaki	Modi-Khola, Banthanti-Landrung, 25 km NW Pokhara	28.13°N	83.57°E	1600–2500	2.VI.1984	CHRR	Scheibbs	Li et al., 2020	Dilar from South Asia
27	Dilar harmandi (Navás, 1909)	ASI	4	Nepal	Gandaki	W Mardi Himal near Deurali (female, treat as D. harmandi)	28.3°N	83.82°E	2000–2200	10.V.2001	NMNH	Washington	Martins et al., 2018	Notes on pleasing lacewing genus Dilar Rambur
27	Dilar harmandi (Navás, 1909)	ASI	4	Nepal	Province No. 1	Khumbu, Khumdzung (Sagarmāthā zone)	28.25°N	86.82°E	3900	11.VII.1962	ZSM	Munich	Zhang et al., 2014b	Dilar from Tibet
27	Dilar harmandi (Navás, 1909)	ASI	4	Nepal	Province No. 1	Koshi Sig.:507 / 85, Basantapur	27.1°N	87.3°E	2300	30.V.–2.VI.1984	CHRR	Scheibbs	Li et al., 2020	Dilar from South Asia
27	Dilar harmandi (Navás, 1909)	ASI	4	Nepal	Province No. 1	Prov. Nr.3 East Bujan, Dudh Kosi Tal (=Solukhumbu, Dudhkoshi)	27.24°N	86.59°E	2900	18.–19.VII.1964	ZSM	Munich	Zhang et al., 2014b	Dilar from Tibet
27	Dilar harmandi (Navás, 1909)	ASI	4	Nepal	Province No. 1	Prov. Nr.3 East Bujan, Sete	27.58°N	86.47°E	3000–3600	23.VII.1964	ZSM	Munich	Zhang et al., 2014b	Dilar from Tibet
27	Dilar harmandi (Navás, 1909)	ASI	4	Nepal	Province No. 1	Prov. Nr.3 East Bujan, Tal unter Thangpoche (=Khumbu, Tengboche)	27.84°N	86.76°E	3400	4.VII.1964	ZSM	Munich	Zhang et al., 2014b	Dilar from Tibet
27	Dilar harmandi (Navás, 1909)	ASI	4	Nepal	Province No. 1	Prov. Nr.3 East Lamjura Pass	27.58°N	86.5°E	3200–3600	1.VIII.1964	ZSM	Munich	Zhang et al., 2014b	Dilar from Tibet
27	Dilar harmandi (Navás, 1909)	ASI	4	Nepal	Province No. 1	Prov. Nr.3 East Surkaya			2600–3000	18.VII.1964	ZSM	Munich	Zhang et al., 2014b	Dilar from Tibet
27	Dilar harmandi (Navás, 1909)	ASI	4	Nepal	Province No. 1	Prov. Nr.3 East Jambesi			2900–3300	23.VI.1964	ZSM	Munich	Zhang et al., 2014b	Dilar from Tibet
27	Dilar harmandi (Navás, 1909)	ASI	4	Nepal	Province No. 1	Taplejung, Walungchung Gola [a locality of Mechi State]	27.62°N	87.77°E	3350	18.VI.1962	NSMT	Tokyo	Zhang et al., 2014b	Dilar from Tibet
27	Dilar harmandi (Navás, 1909)	ASI	4	Nepal	Province No. 1	Taplejung, Walungchung Gola [a locality of Mechi State]	27.62°N	87.77°E	3310	11.VII.1962	NSMT	Tokyo	Zhang et al., 2014b	Dilar from Tibet
27	Dilar harmandi (Navás, 1909)	ASI	4	China	Tibet	Linzhi City, Nanyigou [林芝南伊沟]	29.64°N	91.17°E	2941	23.VII.2018	CAU	Beijing
27	Dilar harmandi (Navás, 1909)	ASI	4	China	Tibet	Yadong County, Mt. Naituilashan [亚东县乃推拉山]	27.4°N	88.85°E	3650	18.VII.2013	CAU	Beijing	Zhang et al., 2014b	Dilar from Tibet
27	Dilar harmandi (Navás, 1909)	ASI	4	China	Tibet	Yadong County, Renqinggang [亚东县仁青岗]	29.11°N	90.13°E	2525	18.VII.2013	CAU	Beijing
27	Dilar harmandi (Navás, 1909)	ASI	4	China	Tibet	Zhangmu, Lixin [樟木立新]	27.98°N	85.97°E	2500	24.VI.1975	CAU	Beijing	Zhang et al., 2014b	Dilar from Tibet
27	Dilar harmandi (Navás, 1909)	ASI	4	China	Tibet	Zhangmu, Xuebugang [樟木雪布岗]	27.95°N	85.98°E	2100	7.VII.2019	CAU	Beijing
28	Dilar hastatus Zhang, Liu, H. Aspöck & U. Aspöck, 2014	ASI	5	China	Hebei	Huailai [怀来]	40.4°N	115.5°E		13–18.VI.1930	CAU	Beijing	Zhang et al., 2014a	Dilar from northern China
28	Dilar hastatus Zhang, Liu, H. Aspöck & U. Aspöck, 2014	ASI	5	China	Hebei	Zhuolu County, Yangjiaping [涿鹿杨家坪]	39.97°N	115.38°E		3.VII.2005	CAU	Beijing	Zhang et al., 2014a	Dilar from northern China
28	Dilar hastatus Zhang, Liu, H. Aspöck & U. Aspöck, 2014	ASI	5	China	Beijing	Mentougou, Xiaolongmen [门头沟小龙门]	35.1°N	115.15°E	1300	12.VII.2005	CAU	Beijing	Zhang et al., 2014a	Dilar from northern China
28	Dilar hastatus Zhang, Liu, H. Aspöck & U. Aspöck, 2014	ASI	5	China	Beijing	Mentougou, Xiaolongmen [门头沟小龙门]	35.1°N	115.15°E	1200	23.VI.2012	CAU	Beijing	Zhang et al., 2014a	Dilar from northern China
28	Dilar hastatus Zhang, Liu, H. Aspöck & U. Aspöck, 2014	ASI	5	China	Beijing	Mentougou, Xiaolongmen [门头沟小龙门]	35.1°N	115.15°E	1300	25.VI.2012	CAU	Beijing	Zhang et al., 2014a	Dilar from northern China
28	Dilar hastatus Zhang, Liu, H. Aspöck & U. Aspöck, 2014	ASI	5	China	Beijing	Mentougou, Xiaolongmen [门头沟小龙门]	35.1°N	115.15°E	1250	9.VII.2011	CAU	Beijing	Zhang et al., 2014a	Dilar from northern China
28	Dilar hastatus Zhang, Liu, H. Aspöck & U. Aspöck, 2014	ASI	5	China	Beijing	Mentougou, Xiaolongmen [门头沟小龙门]	35.1°N	115.15°E	1250	9.VII.2011	HUAC	Vienna	Zhang et al., 2014a	Dilar from northern China
28	Dilar hastatus Zhang, Liu, H. Aspöck & U. Aspöck, 2014	ASI	5	China	Beijing	Seshufen [色树坟]	39.97°N	116°E		7–11.VI.1960	CAU	Beijing
29	Dilar hikosanus Nakahara, 1955	ASI	5	Japan	Fukuoka	Hikosan	33.02°N	131.02°E		3.VIII.1943	NSMT	Tokyo	Zhang et al., 2014c	Dilar from islands of East Asia
29	Dilar hikosanus Nakahara, 1955	ASI	5	Japan	Fukuoka	Hikosan, Buzen	33.55°N	131.03°E		19.VII.1963	NIAES	Tsukuba	Zhang et al., 2014c	Dilar from islands of East Asia
30	Dilar hornei McLachlan, 1869	ASI	2	India		N.W. [northwestern] India					NHM	London	Li et al., 2019	Dilar from the Central Asia
30	Dilar hornei McLachlan, 1869	ASI		India	West Bengal	West Bengal, Darjeeling, Kurseong, E. Himalayas [dubious locality]	27.15°N	88.27°E	1432	14–17.IV.1911			Ghosh, 2000	Records of the zoological survey of India
31	Dilar insularis Zhang, Liu, U. Aspöck in Zhang et al., 2014	ASI	6	China	Hainan	Baisha County, Bawangling, dongerlinchang [白沙县霸王岭东二林场]	19.13°N	109.25°E	1300	24.V.2007	CAU	Beijing	Zhang et al., 2014c	Dilar from islands of East Asia
31	Dilar insularis Zhang, Liu, U. Aspöck in Zhang et al., 2014	ASI	6	China	Hainan	Lingshui County, Mt. Diaoluoshan [陵水吊罗山]	18.65°N	109.9°E		27.III.1964	CAU	Beijing	Zhang et al., 2014c	Dilar from islands of East Asia
31	Dilar insularis Zhang, Liu, U. Aspöck in Zhang et al., 2014	ASI	6	China	Hainan	Mt. Wuzhishan [五指山顶]	18.77°N	109.5°E	1800	23.V.1964	CAU	Beijing	Zhang et al., 2014c	Dilar from islands of East Asia
31	Dilar insularis Zhang, Liu, U. Aspöck in Zhang et al., 2014	ASI	6	China	Taiwan	Nantou	23.92°N	120.67°E		10.VII.1961	NSMT	Tokyo	Zhang et al., 2014c	Dilar from islands of East Asia
32	Dilar japonicus McLachlan, 1883	ASI	5	Japan	Aomori	Aomori, Tsuta-onsen	40.22°N	140.5°E		6.VIII.1953	NIAES	Tsukuba	Zhang et al., 2014c	Dilar from islands of East Asia
32	Dilar japonicus McLachlan, 1883	ASI	5	Japan	Aomori	Atakatva and Tsuta-spa [Tsuta-onsen?]	40.22°N	140.5°E					Nakahara, 1955b	Dilaridae of Japan and Formosa (Neuroptera)
32	Dilar japonicus McLachlan, 1883	ASI	5	Japan	Ehime	Mt. Ishizuchi, Shikoku	33.77°N	133.12°E					Nakahara, 1955b	Dilaridae of Japan and Formosa (Neuroptera)
32	Dilar japonicus McLachlan, 1883	ASI	5	Japan	Fukuoka	[Mt.] Inugatake [Toriihata, Buzen-shi]	33.55°N	131.03°E					Nakahara, 1955b	Dilaridae of Japan and Formosa (Neuroptera)
32	Dilar japonicus McLachlan, 1883	ASI	5	Japan	Fukuoka	Hikosan	33.48°N	130.93°E					Nakahara, 1955b	Dilaridae of Japan and Formosa (Neuroptera)
32	Dilar japonicus McLachlan, 1883	ASI	5	Japan	Fukushima		37.73°N	140.47°E		28.VII.[18]81	NHM	London	Zhang et al., 2014c	Dilar from islands of East Asia
32	Dilar japonicus McLachlan, 1883	ASI	5	Japan	Fukushima	Yokomuki Onsen	37.88°N	140.55°E		26.VII.1964	NIAES	Tsukuba	Zhang et al., 2014c	Dilar from islands of East Asia
32	Dilar japonicus McLachlan, 1883	ASI	5	Japan	Gunma	Kuni-mura	36.63°N	138.63°E		10.VIII.1992	NIAES	Tsukuba	Zhang et al., 2014c	Dilar from islands of East Asia
32	Dilar japonicus McLachlan, 1883	ASI	5	Japan	Gunma		36.38°N	139.05°E		3.VIII.1960	NIAES	Tsukuba	Zhang et al., 2014c	Dilar from islands of East Asia
32	Dilar japonicus McLachlan, 1883	ASI	5	Japan	Kōchi	Mt. Sara	33.75°N	133.5°E		27.VII.1955	NIAES	Tsukuba	Zhang et al., 2014c	Dilar from islands of East Asia
32	Dilar japonicus McLachlan, 1883	ASI	5	Japan	Kyoto	鞍马山 [Mt. Kurama]	35.12°N	135.77°E		8.VII.1914			Kuwayama, 1921	Studies on the Dilaridae of Japan
32	Dilar japonicus McLachlan, 1883	ASI	5	Japan	Miyazaki	[Mt.] Sobosan	32.82°N	131.35°E					Nakahara, 1955b	Dilaridae of Japan and Formosa (Neuroptera)
32	Dilar japonicus McLachlan, 1883	ASI	5	Japan	Nagano	Usui-Toge [Usui Pass]	36.34°N	138.65°E					Nakahara, 1955b	Dilaridae of Japan and Formosa (Neuroptera)
32	Dilar japonicus McLachlan, 1883	ASI	5	Japan	Mie / Nara	大台ヶ原山 [Mt. Ōdaigahara]	34.18°N	136.10°E		12.VIII.1915			Kuwayama, 1921	Studies on the Dilaridae of Japan
32	Dilar japonicus McLachlan, 1883	ASI	5	Japan	Nara	山上[ヶ]岳 [Mt. Ōmine]	34.25°N	135.93°E		8.VIII.1913			Kuwayama, 1921	Studies on the Dilaridae of Japan
32	Dilar japonicus McLachlan, 1883	ASI	5	Japan	Nara	吉野山 [Mt. Yoshino]	34.35°N	135.87°E		2.VIII.1913			Kuwayama, 1921	Studies on the Dilaridae of Japan
32	Dilar japonicus McLachlan, 1883	ASI	5	Japan	Nara	[Holotype of Dilar nohirae] Yoshino, Yamato Province	34.35°N	135.87°E					Nakahara, 1914	A new Dilar species from Japan
32	Dilar japonicus McLachlan, 1883	ASI	5	Japan	Yamanashi	Yamanashi, Shojiko	35.48°N	138.6°E		23.VII.1969	NIAES	Tsukuba	Zhang et al., 2014c	Dilar from islands of East Asia
32	Dilar japonicus McLachlan, 1883	ASI	5	Japan		Kyushu							Nakahara, 1955b	Dilaridae of Japan and Formosa (Neuroptera)
33	Dilar juniperi Monserrat, 1988	EUR	1	Spain	Andalucía	Jaén, Aldeaquemada	38.40°N	3.42°W	950	24.VI.2009	VM	Madrid	Monserrat, 2014	Los diláridos de la Península Ibérica
33	Dilar juniperi Monserrat, 1988	EUR	1	Spain	Andalucía	Jaén, Collado de los Jardines	38.33°N	3.5°W	850	4.VII.1986	VM	Madrid	Monserrat, 1988b	Revisión de los dildridos ibéricos
33	Dilar juniperi Monserrat, 1988	EUR	1	Spain	Andalucía	Jaén, Sierra de Córdoba, Los Villares-Asuan	37.71°N	3.83°W	850–1160	16.V.1993	VM	Madrid	Monserrat, 2005	Nuevos datos sobre algunas pequeñas familias de neurópteros
33	Dilar juniperi Monserrat, 1988	EUR	1	Spain	Andalucía	Jaén, Sierra de la Pandera, Valdepeñas de Jaén	37.71°N	3.83°W	1160	12.VII.2007	VM	Madrid	Monserrat, 2014	Los diláridos de la Península Ibérica
33	Dilar juniperi Monserrat, 1988	EUR	1	Spain	Andalucía	[Córdoba] Figure 7f, P209			850–1160				Monserrat, 2014	Los diláridos de la Península Ibérica
34	Dilar kirgisus H. Aspöck & U. Aspöck, 1967	ASI	2	Iran	Alborz	Elburz-Gebirge 14 km nördl. Keredj [Alborz Province, Karaj County, Elburz Mountain], [=Alborz Province, Karaj County, Elburz Mountain]	36.16°N	51°E	1600	12.VI.1969	HUAC	Vienna	Li et al., 2019	Dilar from the Central Asia
34	Dilar kirgisus H. Aspöck & U. Aspöck, 1967	ASI	2	Iran	Markazi	Markazi Tafresh 10 km SSE (Pass) [Markazi Province, Tafresh county]	34.74°N	50.01°E	2400	31.V.2005	HUAC	Vienna	Li et al., 2019	Dilar from the Central Asia
34	Dilar kirgisus H. Aspöck & U. Aspöck, 1967	ASI	2	Iran	Golestan	Khorosan, NP Golestan-Almeh [Golestan Province, Gorgan City, Golestan National Park, Sulgerd area]	37.35°N	56.12°E	1750	17.VI.2007	CHRR	Scheibbs	Li et al., 2019	Dilar from the Central Asia
34	Dilar kirgisus H. Aspöck & U. Aspöck, 1967	ASI	2	Iran	Golestan	Prov. KHORASAN, ELBURS-MTS., SULGERD, LUX [Golestan Province, Gorgan City, Golestan National Park, Sulgerd area]	37.44°N	56.15°E	1240	20.VII.2007	CHRR	Scheibbs	Li et al., 2019	Dilar from the Central Asia
34	Dilar kirgisus H. Aspöck & U. Aspöck, 1967	ASI	2	Iran	Golestan	[Holotype of Dilar golestani] Golestan Forest	36.68°N	48.42°E		29.VII.1996	FARU	Kermanshah	Monserrat, 2005	Nuevos datos sobre algunas pequeñas familias de neurópteros
34	Dilar kirgisus H. Aspöck & U. Aspöck, 1967	ASI	2	Iran	Golestan	[Paratypes of Dilar golestani] Golestan Forest, Golzar camping site	36.68°N	48.42°E		18.VII.1996	FARU	Kermanshah	Mirmoayedi & Yassayie, 1999	Dilar golestani sp. n. (Neuroptera: Dilaridae) from Iran
34	Dilar kirgisus H. Aspöck & U. Aspöck, 1967	ASI	2	Iran	Golestan	[Paratypes of Dilar golestani] Sharlegh	36.68°N	48.42°E		31.VII.1997	FARU	Kermanshah	Mirmoayedi & Yassayie, 1999	Dilar golestani sp. n. (Neuroptera: Dilaridae) from Iran
34	Dilar kirgisus H. Aspöck & U. Aspöck, 1967	ASI	2	Iran	North Khorasan	[Paratypes of Dilar golestani] Dasht	37.30°N	56.00°E		22.VI.1997	FARU	Kermanshah	Mirmoayedi & Yassayie, 1999	Dilar golestani sp. n. (Neuroptera: Dilaridae) from Iran
34	Dilar kirgisus H. Aspöck & U. Aspöck, 1967	ASI	2	Kyrgyzstan	Chuy	Prov. Tschuy, Distr. Kemin, Tal des Tschon-Kemin [Chuy Region, Kemin District, Tschon-kemin Valley]	42.68°N	75.95°E	1370–1800	15.VI.–16.VI.2008	CHRR	Scheibbs	Li et al., 2019	Dilar from the Central Asia
34	Dilar kirgisus H. Aspöck & U. Aspöck, 1967	ASI	2	Kyrgyzstan	Chuy	Suusamyr Plateau, nahe Tju-Zaschy-Paβ [Suusamyr Valley]	42.33°N	73.83°E	2200	5.VIII.1999	CHRR	Scheibbs	Li et al., 2019	Dilar from the Central Asia
34	Dilar kirgisus H. Aspöck & U. Aspöck, 1967	ASI	2	Kyrgyzstan	Issyk-Kul		43.14°N	77.44°E	2200	2.VII.1953	HUAC	Vienna	Aspöck, H. & Aspöck, U., 1967	Neue Dilariden aus Asien (Neuroptera, Planipennia)
34	Dilar kirgisus H. Aspöck & U. Aspöck, 1967	ASI	2	Kyrgyzstan	Jalal-Abad	Distrikt Chatkal, Chatkal′sky Khrebet, NW des Passes Chap-Chyma	41.55°N	70.77°E	2250	2.VII.1996	HUAC	Vienna	Li et al., 2019	Dilar from the Central Asia
34	Dilar kirgisus H. Aspöck & U. Aspöck, 1967	ASI	2	Kyrgyzstan	Jalal-Abad	Fergana-Gebirge[Fergana Valley], Urumbasch-Fluβ nahe Bergut- Paβ [Urumbasch River, Bergut Mountain]	40.87°N	73.13°E	1800	10.VII.1999	CHRR	Scheibbs	Li et al., 2019	Dilar from the Central Asia
34	Dilar kirgisus H. Aspöck & U. Aspöck, 1967	ASI	2	Kyrgyzstan	Jalal-Abad	Distr. Toktogul, S Toktogul-Stausee, Baiysch-Bulak [Jalal-Abad Region, Toktogul District]	41.78°N	72.99°E	950	2.VI.2010	CHRR	Scheibbs	Li et al., 2019	Dilar from the Central Asia
34	Dilar kirgisus H. Aspöck & U. Aspöck, 1967	ASI	2	Kyrgyzstan	Jalal-Abad	Toktogul District [Jalal-Abad Region, Toktogul District]	41.78°N	72.98°E	950	16–17.VI.1996	CHRR	Scheibbs	Li et al., 2019	Dilar from the Central Asia
34	Dilar kirgisus H. Aspöck & U. Aspöck, 1967	ASI	2	Kyrgyzstan	Jalal-Abad	Tschatkal Mts, Kassansay river valley near, Ala Buka [Jalal-Abad Region, Ala Buka District, Ala Buka Village]	41.38°N	71.35°E	1200	2.VII.2001	HUAC	Vienna	Li et al., 2019	Dilar from the Central Asia
34	Dilar kirgisus H. Aspöck & U. Aspöck, 1967	ASI	2	Kyrgyzstan	Osh	Distr., Dchon-Alajsky, Alai-Geb., am Ok-Suu [Chong-Alay District, Alai Mountain]	39.74°N	72.01°E	2500–2800	17.VII.1998	CHRR	Scheibbs	Li et al., 2019	Dilar from the Central Asia
34	Dilar kirgisus H. Aspöck & U. Aspöck, 1967	ASI	2	Turkmenistan	Mary	Балхыэский заповецник [Badhyz State Nature Reserve]	35.87°N	61.67°E		7.V.1953			Zakharenko, 1988	Neuroptera of the fauna of the USSR. II. Fam. Dilaridae, Berothidae and Sisyridae
34	Dilar kirgisus H. Aspöck & U. Aspöck, 1967	ASI	2	Turkmenistan		Eroyulandus				26.IV.1981	HUAC	Vienna	Li et al., 2019	Dilar from the Central Asia
34	Dilar kirgisus H. Aspöck & U. Aspöck, 1967	ASI	2	Tajikistan	Gorno-Badakhshan Province	Памир, Xopor [Mts. Pamir]	39.27°N	71.99°E		5.VI.1956			Zakharenko, 1988	Neuroptera of the fauna of the USSR. II. Fam. Dilaridae, Berothidae and Sisyridae
34	Dilar kirgisus H. Aspöck & U. Aspöck, 1967	ASI	2	Tajikistan	Gorno-Badakhshan Province	Памир, Xopor [Mts. Pamir]	39.27°N	71.99°E		29.VI.1956			Zakharenko, 1988	Neuroptera of the fauna of the USSR. II. Fam. Dilaridae, Berothidae and Sisyridae
34	Dilar kirgisus H. Aspöck & U. Aspöck, 1967	ASI	2	Tajikistan	Gorno-Badakhshan Province	Памир, Xopor [Mts. Pamir]	39.27°N	71.99°E		25.VI.1979			Zakharenko, 1988	Neuroptera of the fauna of the USSR. II. Fam. Dilaridae, Berothidae and Sisyridae
34	Dilar kirgisus H. Aspöck & U. Aspöck, 1967	ASI	2	Tajikistan	Districts under Central Government Jurisdiction	заповедник, Рамит [Ramit State Nature Reserve]	38.86°N	69.32°E		5.IV.1981			Zakharenko, 1988	Neuroptera of the fauna of the USSR. II. Fam. Dilaridae, Berothidae and Sisyridae
34	Dilar kirgisus H. Aspöck & U. Aspöck, 1967	ASI	2	Tajikistan	Districts under Central Government Jurisdiction	заповедник, Рамит [Ramit State Nature Reserve]	38.86°N	69.32°E		10.VII.1981			Zakharenko, 1988	Neuroptera of the fauna of the USSR. II. Fam. Dilaridae, Berothidae and Sisyridae
34	Dilar kirgisus H. Aspöck & U. Aspöck, 1967	ASI	2	China	Xinjiang	Gongliu County, Kuerdening Natural Reserve [巩留县库尔德宁自然保护区]	43.22°N	82.84°E	1140	26.VII.2017	CAU	Beijing
35	Dilar laoticus sp. nov.	ASI	7	Laos	Houaphanh	Phou Pan (M[oun]t[ain]), Ban Saleui (Ort)	20.23°N	103.99°E	1350–1900	01–15.V.2010	CHRR	Scheibbs
35	Dilar laoticus sp. nov.	ASI	7	Laos	Houaphanh	Phou Pan (M[oun]t[ain]), Ban Saleui (Ort)	20.23°N	103.99°E	1350–1900	01–15.V.2010	NMW	Vienna
36	Dilar lii Zhang, Liu, H. Aspöck & U. Aspöck, 2015	ASI	6	China	Guangxi	Laibin City, [Jinxiu County,] Mt. Dayaoshan [来宾金秀县大瑶山]	24.03°N	110.32°E	700	12.VI.1982	CAU	Beijing	Zhang et al., 2015	Dilar from Southern China
37	Dilar lijiangensis Zhang, Liu, H. Aspöck & U. Aspöck, 2015	ASI	6	China	Yunnan	Lijiang [丽江]	26.87°N	100.22°E		1934	MFN	Berlin	Zhang et al., 2015	Dilar from Southern China
37	Dilar lijiangensis Zhang, Liu, H. Aspöck & U. Aspöck, 2015	ASI	6	China	Yunnan	Lijiang, Gaoshan Botanical Garden [丽江高山植物园]	27°N	100.18°E		1935	IZCAS	Beijing	Zhang et al., 2015	Dilar from Southern China
37	Dilar lijiangensis Zhang, Liu, H. Aspöck & U. Aspöck, 2015	ASI	6	China	Yunnan	Lijiang, Gaoshan Botanical Garden [丽江高山植物园]	27°N	100.18°E	3260	2009.VI.18	IZCAS	Beijing	Zhang et al., 2015	Dilar from Southern China
37	Dilar lijiangensis Zhang, Liu, H. Aspöck & U. Aspöck, 2015	ASI	6	China	Yunnan	Lijiang [City], Mt. Yulongshan, Baishui [丽江玉龙山白水]	26.85°N	100.27°E	2900–3300		HUAC	Vienna
38	Dilar lineatus Zhang, Liu & Winterton in Zhang et al., 2016	ASI	7	Vietnam	Thua Thien Hue	Bach Ma National Park	16.19°N	107.85°E	1450	2–16.VI.2000	CAU	Beijing	Zhang et al., 2016	Dilar from Southeast Asia
38	Dilar lineatus Zhang, Liu & Winterton in Zhang et al., 2016	ASI	7	Vietnam	Thua Thien Hue	Bach Ma National Park	16.19°N	107.85°E	1206	2–17.VI.2000	CAU	Beijing	Zhang et al., 2016	Dilar from Southeast Asia
39	Dilar lineolatus Navás, 1909 (nomen dubium)			Turkmenien	Tekke	(See Aspöck, U. et al, 2015)					MFN	Berlin	Aspöck, U. et al, 2015	The Dilaridae of the Balkan Peninsula and of Anatolia
40	Dilar loeinensis Zhang, Liu & Winterton in Zhang et al., 2016	ASI	7	Thailand	Loei	Phu Kradueng NP, Forest protection unit Loei. 5 (Phakbung)	16.83°N	101.68°E		25.II–1.III.2007	CSCA	Sacramento	Zhang et al., 2016	Dilar from Southeast Asia
40	Dilar loeinensis Zhang, Liu & Winterton in Zhang et al., 2016	ASI	7	Thailand	Loei	Phu Ruea NP Pha Lon Noi	17.52°N	101.34°E			CAU	Beijing
41	Dilar longidens Zhang, Liu, H. Aspöck & U. Aspöck, 2015	ASI	6	China	Guangxi	Guilin, Huaping Natural Reserve, Cujiang [桂林花坪保护区粗江]	25.25°N	110.18°E	200	6.VI.1963	CAU	Beijing	Zhang et al., 2015	Dilar from Southern China
41	Dilar longidens Zhang, Liu, H. Aspöck & U. Aspöck, 2015	ASI	6	China	Guangxi	Guilin, Huaping Natural Reserve, Hongtan [桂林花坪保护区红滩]	25.25°N	110.18°E	200	11.VI.1963	CAU	Beijing	Zhang et al., 2015	Dilar from Southern China
41	Dilar longidens Zhang, Liu, H. Aspöck & U. Aspöck, 2015	ASI	6	China	Guangxi	Guilin, Longsheng County, Cujiang [桂林龙胜县粗江]	25.25°N	110.18°E	840	7.VI.1963	CAU	Beijing	Zhang et al., 2015	Dilar from Southern China
41	Dilar longidens Zhang, Liu, H. Aspöck & U. Aspöck, 2015	ASI	6	China	Guizhou	Zunyi City, Suiyang County, jianba Town, Jinba Vallage [遵义绥阳县枧坝镇井坝村]	28.12°N	107°E	1174	2018	CAU	Beijing
42	Dilar macleodi Oswald & Schiff, 2001	ASI	8	Malaysia	Sarawak	Borneo, Gunung [= Mt.] Buda, ca. 64 km S Limbang	4.22°N	114.93°E		5–25.XI.1996	TAMUIC	Texas	Oswald & Schiff, 2001	A new species of the genus Dilar
42	Dilar macleodi Oswald & Schiff, 2001	ASI	8	Malaysia	Sarawak	Borneo, Gunung [= Mt.] Buda, ca. 64 km S Limbang	4.22°N	114.93°E		5–25.XI.1996	UCD	California	Oswald & Schiff, 2001	A new species of the genus Dilar
42	Dilar macleodi Oswald & Schiff, 2001	ASI	8	Malaysia	Sarawak	Borneo, Gunung [= Mt.] Buda, ca. 64 km S Limbang	4.22°N	114.93°E		5–25.XI.1996	NHM	London	Oswald & Schiff, 2001	A new species of the genus Dilar
42	Dilar macleodi Oswald & Schiff, 2001	ASI	8	Malaysia	Sarawak	Borneo, Gunung [= Mt.] Buda, ca. 64 km S Limbang	4.22°N	114.93°E		5–25.XI.1996	NMNH	Washington	Oswald & Schiff, 2001	A new species of the genus Dilar
42	Dilar macleodi Oswald & Schiff, 2001	ASI	8	Malaysia	Sarawak	Borneo, Gunung [= Mt.] Buda, ca. 64 km S Limbang	4.22°N	114.93°E		5–25.XI.1996			Oswald & Schiff, 2001	A new species of the genus Dilar
42	Dilar macleodi Oswald & Schiff, 2001	ASI	8	Malaysia	Sarawak	Borneo, Gunung [= Mt.] Buda, ca. 64 km S Limbang	4.22°N	114.93°E		5–25.XI.1996	FSCA	Florida	Oswald & Schiff, 2001	A new species of the genus Dilar
42	Dilar macleodi Oswald & Schiff, 2001	ASI	8	Malaysia	Sarawak	Borneo, Gunung [= Mt.] Buda, ca. 64 km S Limbang	4.22°N	114.93°E		5–25.XI.1996	CASC	San Francisco	Oswald & Schiff, 2001	A new species of the genus Dilar
42	Dilar macleodi Oswald & Schiff, 2001	ASI	8	Malaysia	Sarawak	Borneo, Gunung [= Mt.] Buda, ca. 64 km S Limbang	4.22°N	114.93°E		5–25.IX.1996	NMW	Vienna	Zhang et al., 2016	Dilar from Southeast Asia
43	Dilar maculosus Zhang, Liu, H. Aspöck & U. Aspöck, 2015	ASI	6	China	Yunnan	Baoshan City, Nankang Village [保山市赧亢村]	24.82°N	98.77°E	1900	14.V.2006	CAU	Beijing	Zhang et al., 2015	Dilar from Southern China
43	Dilar maculosus Zhang, Liu, H. Aspöck & U. Aspöck, 2015	ASI	6	China	Yunnan	Yingjiang County, Longchuan County, Yunchuan Temple [盈江陇川云川寺]	24.05°N	97.69°E		5.VI.2020	CAU	Beijing
43	Dilar maculosus Zhang, Liu, H. Aspöck & U. Aspöck, 2015	ASI	6	China	Yunnan	Yingjiang County, Sudian Township [盈江县苏典乡]	25.1°N	97.94°E		VI.2020	CAU	Beijing
43	Dilar maculosus Zhang, Liu, H. Aspöck & U. Aspöck, 2015	ASI	6	China	Yunnan	Baoshan City, Nankang Village, Gaoligong Natural Park [保山赧亢村高黎贡自然公园]	24.84°N	98.8°E	2200	25–30.V.2020	CAU	Beijing
43	Dilar maculosus Zhang, Liu, H. Aspöck & U. Aspöck, 2015	ASI	6	China	Yunnan	Baoshan City, Baihualing Village, Guxing [保山百花岭村古星寨]	25.07°N	98.48°E	1800–2000	5–10.VI.2020	CAU	Beijing
43	Dilar maculosus Zhang, Liu, H. Aspöck & U. Aspöck, 2015	ASI	6	China	Yunnan	Longling County, Longjiang Township, Xiaoheishan Forest Reserve, Guchengshan	24.83°N	98.76°E	2020		CASC	San Francisco
43	Dilar maculosus Zhang, Liu, H. Aspöck & U. Aspöck, 2015	ASI	6	China	Yunnan	Longyang County, Mangkuan Township, Baihualing Village, Zaotang He	25.31°N	98.79°E	1625		CASC	San Francisco
44	Dilar malickyi sp. nov.	ASI	7	Thailand	Mae Hong Son	[Pang Mapha District] Tham Than Lod N[atinal]P[ark]	14.45°N	99.2°E	500	5.IV.1989	CHRR	Scheibbs
45	Dilar maoershanensis Zhang, Liu, H. Aspöck & U. Aspöck, 2015	ASI	6	China	Guangxi	Guilin, Mt. Maoershan, Antangping [桂林猫儿山]	25.88°N	110.48°E	1500	18.VIII.1992	CAU	Beijing	Zhang et al., 2015	Dilar from Southern China
46	Dilar marmoratus (Banks, 1931)	ASI	7	Thailand	Mae Hong Son	Tham Than La [Lod Natinal Park]	14.46°N	99.2°E	500		HUAC	Vienna
46	Dilar marmoratus (Banks, 1931)	ASI	8	Thailand	Nakhon Si Thammarat	Peninsular Siam, Nakon Sri Tamarat, Khao Luang	8.52°N	99.78°E	610	III.1929	MCZ	Cambridge	Zhang et al., 2016	Dilar from Southeast Asia
47	Dilar megalopterus Yang, 1986	ASI	6	China	Yunnan	Dongchuan District, Shaziba [东川沙子坝]	26.2°N	103.02°E	2800	29.VI.1980	CAU	Beijing	Zhang et al., 2015	Dilar from Southern China
48	Dilar meridionalis Hagen, 1866	EUR	1	Andorra	La Massana	Masana [Massana]	42.58°N	1.48°E		12.VII.1920	MNHN	Paris	Monserrat, 1988b	Revisión de los dildridos ibéricos
48	Dilar meridionalis Hagen, 1866	EUR	1	Andorra	La Massana	Masana [Massana]	42.58°N	1.48°E	1300	12.VII.1920	MB	Barcelona	Monserrat, 2014	Los diláridos de la Península Ibérica
48	Dilar meridionalis Hagen, 1866	EUR	1	Andorra	La Massana	cumbre de Arinsal, pic San Fonts	42.58°N	1.48°E	1800	13.VII.1920	MB	Barcelona	Monserrat, 2014	Los diláridos de la Península Ibérica
48	Dilar meridionalis Hagen, 1866	EUR	1	Andorra	La Massana	cumbre de Arinsal, pic San Fonts	42.58°N	1.48°E	1800	14.VII.1920	MB	Barcelona	Monserrat, 2014	Los diláridos de la Península Ibérica
48	Dilar meridionalis Hagen, 1866	EUR	1	France	Occitanie	Pyrénées-Orientales, 'Vallée de Nohèdes' [Nohèdes (town) = ca. 11 km W of Prades]	42.63°N	2.42°W					Oswald, 1998	Catalogue of the Dilaridae
48	Dilar meridionalis Hagen, 1866	EUR		Ireland		[dubious locality]					NMS	Edinburgh	Whittington, 2002	Resources in Scottish Neuropterology
48	Dilar meridionalis Hagen, 1866	EUR	1	Portugal	Bragança	França, Ria Sabor	41.81°N	6.76°W		19.VII.1985	VM	Madrid	Monserrat, 2005	Nuevos datos sobre algunas pequeñas familias de neurópteros
48	Dilar meridionalis Hagen, 1866	EUR	1	Portugal	Porto	[between Distr. Vila Real and Distr. Porto] Amarante, Serra do Marao, Torno, Ribeiro do Ramalhoso	41.28°N	7.92°W		4–12.VII.1989	VM	Madrid	Monserrat, 2005	Nuevos datos sobre algunas pequeñas familias de neurópteros
48	Dilar meridionalis Hagen, 1866	EUR	1	Portugal	Porto	Douro Litoral, Vila do Conde, Rio Ave	41.37°N	8.68°W		19.VII.1979	VM	Madrid	Monserrat, 2005	Nuevos datos sobre algunas pequeñas familias de neurópteros
48	Dilar meridionalis Hagen, 1866	EUR	1	Spain	Andalucía	Granada, Sierra Nevada (mountains) near Granada	37.06°N	3.30°W					Oswald, 1998	Catalogue of the Dilaridae
48	Dilar meridionalis Hagen, 1866	EUR	1	Spain	Andalucía	Jaén, Aldeaquemada	38.40°N	3.42°W	950	24.VI.2009	VM	Madrid	Monserrat, 2014	Los diláridos de la Península Ibérica
48	Dilar meridionalis Hagen, 1866	EUR	1	Spain	Andalucía	[Jaén] Arroyo de la Fuensanta	37.62°N	3.96°W		14.VII.1975	VM	Madrid	Monserrat, 1988b	Revisión de los dildridos ibéricos
48	Dilar meridionalis Hagen, 1866	EUR	1	Spain	Andalucía	Jaén, [Arroyo de] Roblehondo	37.94°N	2.90°W		30.VI–27.VII.1991	VM	Madrid	Monserrat, 2005	Nuevos datos sobre algunas pequeñas familias de neurópteros
48	Dilar meridionalis Hagen, 1866	EUR	1	Spain	Andalucía	Jaén, Callado Jardines				16.VII.1988	VM	Madrid	Monserrat, 2005	Nuevos datos sobre algunas pequeñas familias de neurópteros
48	Dilar meridionalis Hagen, 1866	EUR	1	Spain	Andalucía	Jaén, Camino [de Montero], [La] Agracea	38.21°N	2.70°W		5–25.VII.1991	VM	Madrid	Monserrat, 2005	Nuevos datos sobre algunas pequeñas familias de neurópteros
48	Dilar meridionalis Hagen, 1866	EUR	1	Spain	Andalucía	Jaén, Cazorla, Hoyos de Muñoz	37.92°N	3.00°W		15.VI.1991	VM	Madrid	Monserrat, 2005	Nuevos datos sobre algunas pequeñas familias de neurópteros
48	Dilar meridionalis Hagen, 1866	EUR	1	Spain	Andalucía	Jaén, Cazorla, Hoyos de Muñoz	37.92°N	3.00°W		5–15.VII.1991	VM	Madrid	Monserrat, 2005	Nuevos datos sobre algunas pequeñas familias de neurópteros
48	Dilar meridionalis Hagen, 1866	EUR	1	Spain	Andalucía	Jaén, Embalse de la Bolera	37.78°N	2.90°W	1150	4.VII.1986	UAH	Madrid	Díaz-Aranda & Monserrat, 1988a	Contribución al conocimiento de los neurópteros de Jaén
48	Dilar meridionalis Hagen, 1866	EUR	1	Spain	Andalucía	Jaén, Embalse de la Bolera	37.78°N	2.90°W		4.VII.1986	VM	Madrid	Monserrat, 1988b	Revisión de los dildridos ibéricos
48	Dilar meridionalis Hagen, 1866	EUR	1	Spain	Aragon	Huesca, Aneto, Río Ribagorzana	42.55°N	0.74°W	1480	17.VII.2009	VM	Madrid	Monserrat, 2014	Los diláridos de la Península Ibérica
48	Dilar meridionalis Hagen, 1866	EUR	1	Spain	Aragon	Huesca, Benabarre	42.13°N	0.41°W		VII.1914	MNHN	Paris	Monserrat, 1986	Sobre los Neurópteros ibéricos
48	Dilar meridionalis Hagen, 1866	EUR	1	Spain	Aragon	Huesca, Eriste	42.59°N	0.49°W	1118	14.VII.1927	MB	Barcelona	Monserrat, 2014	Los diláridos de la Península Ibérica
48	Dilar meridionalis Hagen, 1866	EUR	1	Spain	Aragon	Huesca, Guara	42.29°N	0.22°W	1120	10.VII.1903	MB	Barcelona	Monserrat, 2014	Los diláridos de la Península Ibérica
48	Dilar meridionalis Hagen, 1866	EUR	1	Spain	Aragon	Huesca, Jaca	42.13°N	0.41°W		VII.1908	MNHN	Paris	Monserrat, 1986	Sobre los Neurópteros ibéricos
48	Dilar meridionalis Hagen, 1866	EUR	1	Spain	Aragon	Huesca, Javierre , Embalse de Pineta	42.63°N	0.20°W		4.VIII.1989	VM	Madrid	Monserrat, 2005	Nuevos datos sobre algunas pequeñas familias de neurópteros
48	Dilar meridionalis Hagen, 1866	EUR	1	Spain	Aragon	Huesca, Javierre	42.64°N	0.21°W	1130	18.VII.2009	VM	Madrid	Monserrat, 2014	Los diláridos de la Península Ibérica
48	Dilar meridionalis Hagen, 1866	EUR	1	Spain	Aragon	Huesca, Miracle	42.13°N	0.41°W		VII.1909	MNHN	Paris	Monserrat, 1986	Sobre los Neurópteros ibéricos
48	Dilar meridionalis Hagen, 1866	EUR	1	Spain	Aragon	Huesca, Sahún	42.59°N	0.47°W	1200	7.VII.1925	MB	Barcelona	Monserrat, 2014	Los diláridos de la Península Ibérica
48	Dilar meridionalis Hagen, 1866	EUR	1	Spain	Aragon	Huesca, Sierra de Guara (mountains) near the Santuario de San Cosme	42.25°N	0.27°W					Oswald, 1998	Catalogue of the Dilaridae
48	Dilar meridionalis Hagen, 1866	EUR	1	Spain	Aragon	[Huesca] Valle de Ordesa	42.65°N	0.06°W		23.VII			Navás, 1927	Insectos recogidos en España por el doctor F. Haas
48	Dilar meridionalis Hagen, 1866	EUR	1	Spain	Aragon	Huesca, Valle de Ordesa	42.65°N	0.06°W		21.VII.1927	MNCNM	Madrid	Monserrat, 1988b	Revisión de los dildridos ibéricos
48	Dilar meridionalis Hagen, 1866	EUR	1	Spain	Aragon	[Huesca] Figure 7c, P209			10–2500				Monserrat, 2014	Los diláridos de la Península Ibérica
48	Dilar meridionalis Hagen, 1866	EUR	1	Spain	Aragon	Teruel, Albarracín	40.41°N	1.41°W		15.VI.1983	VM	Madrid	Monserrat, 1988b	Revisión de los dildridos ibéricos
48	Dilar meridionalis Hagen, 1866	EUR	1	Spain	Aragon	Teruel, Albarracín, Fuente de la Señora	40.41°N	1.41°W		30.VI.1990	VM	Madrid	Monserrat, 2005	Nuevos datos sobre algunas pequeñas familias de neurópteros
48	Dilar meridionalis Hagen, 1866	EUR	1	Spain	Aragon	Teruel, Albarracín, Fuente de la Señora	40.41°N	1.41°W		13–14.VII.1990	VM	Madrid	Monserrat, 2005	Nuevos datos sobre algunas pequeñas familias de neurópteros
48	Dilar meridionalis Hagen, 1866	EUR	1	Spain	Aragon	Teruel, Albarracín, Fuente de la Señora	40.41°N	1.41°W		7.VII.1991	VM	Madrid	Monserrat, 2005	Nuevos datos sobre algunas pequeñas familias de neurópteros
48	Dilar meridionalis Hagen, 1866	EUR	1	Spain	Aragon	Teruel, Albarracín, Fuente de la Señora	40.41°N	1.41°W		15.VIII.1988	VM	Madrid	Monserrat, 2005	Nuevos datos sobre algunas pequeñas familias de neurópteros
48	Dilar meridionalis Hagen, 1866	EUR	1	Spain	Aragon	Teruel, Bañón	40.50°N	1.11°W	1040	3.VIII.1987	UAH	Madrid	Díaz-Aranda & Monserrat, 1988b	Contribución al conocimiento de los neurópteros de Teruel
48	Dilar meridionalis Hagen, 1866	EUR	1	Spain	Aragon	Teruel, Calomarde	40.37°N	1.57°W	1470	20.VI.1987	UAH	Madrid	Díaz-Aranda & Monserrat, 1988b	Contribución al conocimiento de los neurópteros de Teruel
48	Dilar meridionalis Hagen, 1866	EUR	1	Spain	Aragon	Teruel, Fuentespalda	40.80°N	0.07°W		5.VII.1919	MNHN	Paris	Monserrat, 1986	Sobre los Neurópteros ibéricos
48	Dilar meridionalis Hagen, 1866	EUR	1	Spain	Aragon	Teruel, Griegos	40.43°N	1.71°W		24.VII.1986	VM	Madrid	Monserrat, 1988b	Revisión de los dildridos ibéricos
48	Dilar meridionalis Hagen, 1866	EUR	1	Spain	Aragon	Teruel, Mora de Rubielos	40.15°N	0.45°W	1090	4.VIII.1987	UAH	Madrid	Díaz-Aranda & Monserrat, 1988b	Contribución al conocimiento de los neurópteros de Teruel
48	Dilar meridionalis Hagen, 1866	EUR	1	Spain	Aragon	Teruel, Orihuela del Tremedal	40.33°N	1.65°W	1510	5.VIII.1987	UAH	Madrid	Díaz-Aranda & Monserrat, 1988b	Contribución al conocimiento de los neurópteros de Teruel
48	Dilar meridionalis Hagen, 1866	EUR	1	Spain	Aragon	Teruel, Peñarroya [Peñarroya de Tastavins]	40.76°N	0.04°W		7.VII.1919	MNHN	Paris	Monserrat, 1986	Sobre los Neurópteros ibéricos
48	Dilar meridionalis Hagen, 1866	EUR	1	Spain	Aragon	Teruel, San Agustin	40.08°N	0.68°W	960	20.VI.1987	UAH	Madrid	Díaz-Aranda & Monserrat, 1988b	Contribución al conocimiento de los neurópteros de Teruel
48	Dilar meridionalis Hagen, 1866	EUR	1	Spain	Aragon	Teruel, Sierra Albarracin	40.41°N	1.41°W		14–25.VII.			Morton, 1912	A collecting trip to the Camargue and the Sierra Albarracin
48	Dilar meridionalis Hagen, 1866	EUR	1	Spain	Aragon	Teruel, Torre de Arcas	40.75°N	0.07°W	840	18.VI.1987	UAH	Madrid	Díaz-Aranda & Monserrat, 1988b	Contribución al conocimiento de los neurópteros de Teruel
48	Dilar meridionalis Hagen, 1866	EUR	1	Spain	Aragon	Teruel, Villar del Cobo	40.39°N	1.67°W		24.VII.1986	VM	Madrid	Monserrat, 1988b	Revisión de los dildridos ibéricos
48	Dilar meridionalis Hagen, 1866	EUR	1	Spain	Aragon	[Teruel] Figure 7c, P209			10–2500				Monserrat, 2014	Los diláridos de la Península Ibérica
48	Dilar meridionalis Hagen, 1866	EUR	1	Spain	Aragon	Zaragoza, Bujaraloz	41.49°N	0.15°W	310	2.VI.1994	UAH	Madrid	Marín & Monserrat, 1995	Contribución al conocimiento de los neurópteros de Zaragoza
48	Dilar meridionalis Hagen, 1866	EUR	1	Spain	Aragon	Zaragoza, Bujaraloz	41.49°N	0.15°W	310	2.VI.1994	VM	Madrid	Monserrat, 2014	Los diláridos de la Península Ibérica
48	Dilar meridionalis Hagen, 1866	EUR	1	Spain	Aragon	Zaragoza, Pine de Ebro, Retuerta de Pina	41.49°N	0.53°W		30.V.1989	VM	Madrid	Monserrat, 2005	Nuevos datos sobre algunas pequeñas familias de neurópteros
48	Dilar meridionalis Hagen, 1866	EUR	1	Spain	Aragon	Zaragoza, Pine de Ebro, Retuerta de Pina	41.49°N	0.53°W		28.V.–21.VI.1990	VM	Madrid	Monserrat, 2005	Nuevos datos sobre algunas pequeñas familias de neurópteros
48	Dilar meridionalis Hagen, 1866	EUR	1	Spain	Aragon	Zaragoza, Pine de Ebro, Retuerta de Pina	41.49°N	0.53°W		25.V.–10.VII.1993	VM	Madrid	Monserrat, 2005	Nuevos datos sobre algunas pequeñas familias de neurópteros
48	Dilar meridionalis Hagen, 1866	EUR	1	Spain	Castilla–La Mancha	Cuenca, Puerto Cabrejas	40.05°N	2.35°W	1150	27.VI.2009	VM	Madrid	Monserrat, 2014	Los diláridos de la Península Ibérica
48	Dilar meridionalis Hagen, 1866	EUR	1	Spain	Castilla–La Mancha	Cuenca, Ribatejada	40.65°N	3.41°W		30.VI.1985	VM	Madrid	Monserrat, 1988b	Revisión de los dildridos ibéricos
48	Dilar meridionalis Hagen, 1866	EUR	1	Spain	Castilla–La Mancha	[Cuenca] Sierra de Altomira, Vellisca	40.13°N	2.82°W		11.VIII.1983	VM	Madrid	Monserrat, 1988b	Revisión de los dildridos ibéricos
48	Dilar meridionalis Hagen, 1866	EUR	1	Spain	Castilla–La Mancha	Cuenca, Valdemeca	40.22°N	1.74°W	1320	13.VII.2009	VM	Madrid	Monserrat, 2014	Los diláridos de la Península Ibérica
48	Dilar meridionalis Hagen, 1866	EUR	1	Spain	Castilla–La Mancha	Cuenca, Valdemeca	40.22°N	1.74°W	1320	24.VIII.2009	VM	Madrid	Monserrat, 2014	Los diláridos de la Península Ibérica
48	Dilar meridionalis Hagen, 1866	EUR	1	Spain	Castilla–La Mancha	[Cuenca] Villalba de la Sierra	40.24°N	2.09°W		29.VI.1985	VM	Madrid	Monserrat, 1988b	Revisión de los dildridos ibéricos
48	Dilar meridionalis Hagen, 1866	EUR	1	Spain	Castilla–La Mancha	Cuenca, Villalba de la Sierra	40.24°N	2.09°W	1000	27.VI.2009	VM	Madrid	Monserrat, 2014	Los diláridos de la Península Ibérica
48	Dilar meridionalis Hagen, 1866	EUR	1	Spain	Castilla–La Mancha	[Cuenca] Villar de Olalla	40.02°N	2.20°W		29.VI.1985	VM	Madrid	Monserrat, 1988b	Revisión de los dildridos ibéricos
48	Dilar meridionalis Hagen, 1866	EUR	1	Spain	Castilla–La Mancha	Guadalajara, Terzaga	40.70°N	1.90°W		25.V.–10.VII.1993	VM	Madrid	Monserrat, 1988b	Revisión de los dildridos ibéricos
48	Dilar meridionalis Hagen, 1866	EUR	1	Spain	Castilla–La Mancha	Guadalajara, Villacadima	41.28°N	3.22°W	1340	27.VI.1988	VM	Madrid	Monserrat, 2014	Los diláridos de la Península Ibérica
48	Dilar meridionalis Hagen, 1866	EUR	1	Spain	Castile and León	Ávila, Garganta de las Pozas	40.28°N	5.23°W		12.VII.1970	NHM	London	Monserrat, 1988b	Revisión de los dildridos ibéricos
48	Dilar meridionalis Hagen, 1866	EUR	1	Spain	Castile and León	Ávila, Los Narros	40.33°N	5.60°W		26.VI.1980	VM	Madrid	Monserrat, 1988b	Revisión de los dildridos ibéricos
48	Dilar meridionalis Hagen, 1866	EUR	1	Spain	Castile and León	Ávila, Risco Moreno	40.25°N	5.29°W		6.VII.1970	NHM	London	Monserrat, 1988b	Revisión de los dildridos ibéricos
48	Dilar meridionalis Hagen, 1866	EUR	1	Spain	Castile and León	[León] Figure 7c, P209			10–2500				Monserrat, 2014	Los diláridos de la Península Ibérica
48	Dilar meridionalis Hagen, 1866	EUR	1	Spain	Castile and León	[Segovia] Cruz del Puerto de los Leones	40.71°N	4.14°W		16.VIII.1975	VM	Madrid	Monserrat, 1988b	Revisión de los dildridos ibéricos
48	Dilar meridionalis Hagen, 1866	EUR	1	Spain	Castile and León	Segovia, La Granja [Palacio Real de La Granja de San Ildefonso, near Segovia]	40.90°N	4.00°W		VI.1902	MNHN	Paris	Monserrat, 1986	Sobre los Neurópteros ibéricos
48	Dilar meridionalis Hagen, 1866	EUR	1	Spain	Castile and León	Segovia, La Granja [Palacio Real de La Granja de San Ildefonso, near Segovia]	40.90°N	4.00°W		VII.1908	MNHN	Paris	Monserrat, 1988b	Revisión de los dildridos ibéricos
48	Dilar meridionalis Hagen, 1866	EUR	1	Spain	Castile and León	[Segovia] Puerto de los Leones	40.71°N	4.14°W		16.VII.1975	VM	Madrid	Monserrat, 1988b	Revisión de los dildridos ibéricos
48	Dilar meridionalis Hagen, 1866	EUR	1	Spain	Castile and León	[Segovia] Puerto de los Leones	40.71°N	4.14°W		11.VIII.1975	VM	Madrid	Monserrat, 1988b	Revisión de los dildridos ibéricos
48	Dilar meridionalis Hagen, 1866	EUR	1	Spain	Castile and León	Segovia, San Ildefonso [Palacio Real de La Granja de San Ildefonso, near Segovia]	40.90°N	4.00°W		VII.1906	MNHN	Paris	Monserrat, 1986	Sobre los Neurópteros ibéricos
48	Dilar meridionalis Hagen, 1866	EUR	1	Spain	Castile and León	Segovia, San Ildefonso [Palacio Real de La Granja de San Ildefonso, near Segovia]	40.90°N	4.00°W		VII.1902	MNCNM	Madrid	Monserrat, 1988b	Revisión de los dildridos ibéricos
48	Dilar meridionalis Hagen, 1866	EUR	1	Spain	Castile and León	Segovia, San Ildefonso [Palacio Real de La Granja de San Ildefonso, near Segovia]	40.90°N	4.00°W		29.VI.1912	MNHN	Paris	Monserrat, 1988b	Revisión de los dildridos ibéricos
48	Dilar meridionalis Hagen, 1866	EUR	1	Spain	Castile and León	Segovia, San Rafael	40.71°N	4.19°W		18.VIII.1963	NHM	London	Monserrat, 2005	Nuevos datos sobre algunas pequeñas familias de neurópteros
48	Dilar meridionalis Hagen, 1866	EUR	1	Spain	Castile and León	[Segovia] San Rafael	40.71°N	4.19°W		VII.1929	MNCNM	Madrid	Monserrat, 1988b	Revisión de los dildridos ibéricos
48	Dilar meridionalis Hagen, 1866	EUR	1	Spain	Castile and León	[Segovia] San Rafael	40.71°N	4.19°W		IX.1929	MNCNM	Madrid	Monserrat, 1988b	Revisión de los dildridos ibéricos
48	Dilar meridionalis Hagen, 1866	EUR	1	Spain	Castile and León	[Segovia] San Rafael	40.71°N	4.19°W		VII.1931	MNCNM	Madrid	Monserrat, 1988b	Revisión de los dildridos ibéricos
48	Dilar meridionalis Hagen, 1866	EUR	1	Spain	Castile and León	[Segovia] San Rafael	40.71°N	4.19°W		VIII.1931	MNCNM	Madrid	Monserrat, 1988b	Revisión de los dildridos ibéricos
48	Dilar meridionalis Hagen, 1866	EUR	1	Spain	Castile and León	[Segovia] San Rafael	40.71°N	4.19°W		VII.–VIII.1934	MNCNM	Madrid	Monserrat, 1988b	Revisión de los dildridos ibéricos
48	Dilar meridionalis Hagen, 1866	EUR	1	Spain	Castile and León	[Segovia] San Rafael	40.71°N	4.19°W		VII.1935	MNCNM	Madrid	Monserrat, 1988b	Revisión de los dildridos ibéricos
48	Dilar meridionalis Hagen, 1866	EUR	1	Spain	Castile and León	[Segovia] San Rafael	40.71°N	4.19°W		16.VII.1975	MNCNM	Madrid	Monserrat, 1988b	Revisión de los dildridos ibéricos
48	Dilar meridionalis Hagen, 1866	EUR	1	Spain	Castile and León	Segovia, San Ildefonso	40.71°N	4.19°W	1100		MB	Barcelona	Monserrat, 2014	Los diláridos de la Península Ibérica
48	Dilar meridionalis Hagen, 1866	EUR	1	Spain	Castile and León	Soria, Duruelo de la Sierra	40.75°N	0.07°W	1200	29.VII.1989	UAH	Madrid	Marín & Monserrat, 1990	Contribución al conocimiento de los neurópteros de Soria
48	Dilar meridionalis Hagen, 1866	EUR	1	Spain	Castile and León	Soria, San Leonardo de Yagüe	40.08°N	0.68°W	1060	29.VII.1989	UAH	Madrid	Marín & Monserrat, 1990	Contribución al conocimiento de los neurópteros de Soria
48	Dilar meridionalis Hagen, 1866	EUR	1	Spain	Castile and León	Soria, Vinuesa	40.75°N	0.07°W	1100	15.VII.1989	UAH	Madrid	Marín & Monserrat, 1990	Contribución al conocimiento de los neurópteros de Soria
48	Dilar meridionalis Hagen, 1866	EUR	1	Spain	Castile and León	[Soria] Figure 7c, P209			10–2500				Monserrat, 2014	Los diláridos de la Península Ibérica
48	Dilar meridionalis Hagen, 1866	EUR	1	Spain	Castile and León	Zamora, Mombuey	42.02°N	6.33°W		7.VIII.1980	VM	Madrid	Monserrat, 1988b	Revisión de los dildridos ibéricos
48	Dilar meridionalis Hagen, 1866	EUR	1	Spain	Catalonia	Barcelona, Bellmunt	41.43°N	2.20°E	690	10.VIII.1926	MB	Barcelona	Monserrat, 2014	Los diláridos de la Península Ibérica
48	Dilar meridionalis Hagen, 1866	EUR	1	Spain	Catalonia	Barcelona, Castellar del Vallés	41.62°N	2.09°E	350	5.III.1016 [dubious year]	MB	Barcelona	Monserrat, 2014	Los diláridos de la Península Ibérica
48	Dilar meridionalis Hagen, 1866	EUR	1	Spain	Catalonia	Barcelona, Centellas	41.62°N	2.09°E	550	13.VII.1920	MB	Barcelona	Monserrat, 2014	Los diláridos de la Península Ibérica
48	Dilar meridionalis Hagen, 1866	EUR	1	Spain	Catalonia	Barcelona, Corcó, [Santa Maria de Corcó]	42.04°N	2.37°E	702	14.VII.1923	MB	Barcelona	Monserrat, 2014	Los diláridos de la Península Ibérica
48	Dilar meridionalis Hagen, 1866	EUR	1	Spain	Catalonia	Barcelona, Corcó, [Santa Maria de Corcó]	42.04°N	2.37°E	702	17.VII.1923	MB	Barcelona	Monserrat, 2014	Los diláridos de la Península Ibérica
48	Dilar meridionalis Hagen, 1866	EUR	1	Spain	Catalonia	Barcelona, Figaró	41.72°N	2.28°E	10–2500	16.VII.1914	VM	Madrid	Monserrat, 2014	Los diláridos de la Península Ibérica
48	Dilar meridionalis Hagen, 1866	EUR	1	Spain	Catalonia	Barcelona, Hostalets	41.40°N	2.18°E		9.VII.1911	MNHN	Paris	Monserrat, 1986	Sobre los Neurópteros ibéricos
48	Dilar meridionalis Hagen, 1866	EUR	1	Spain	Catalonia	Barcelona, L'Espluga de Francolí, Cami de la Peña	41.43°N	1.10°E	500	4.VII.1920	MB	Barcelona	Monserrat, 2014	Los diláridos de la Península Ibérica
48	Dilar meridionalis Hagen, 1866	EUR	1	Spain	Catalonia	Barcelona, Massanas	41.80°N	2.40°E		9.VII.1911	MNHN	Paris	Monserrat, 1986	Sobre los Neurópteros ibéricos
48	Dilar meridionalis Hagen, 1866	EUR	1	Spain	Catalonia	Barcelona, Montseny	41.80°N	2.40°E	900	VII.1903	MB	Barcelona	Monserrat, 2014	Los diláridos de la Península Ibérica
48	Dilar meridionalis Hagen, 1866	EUR	1	Spain	Catalonia	Barcelona, Montseny	41.80°N	2.40°E	900	VI.1904	MB	Barcelona	Monserrat, 2014	Los diláridos de la Península Ibérica
48	Dilar meridionalis Hagen, 1866	EUR	1	Spain	Catalonia	Barcelona, Montseny	41.80°N	2.40°E		VII.1904	MNHN	Paris	Monserrat, 1986	Sobre los Neurópteros ibéricos
48	Dilar meridionalis Hagen, 1866	EUR	1	Spain	Catalonia	Barcelona, Montseny	41.80°N	2.40°E		12.VII.1910	MNHN	Paris	Monserrat, 1986	Sobre los Neurópteros ibéricos
48	Dilar meridionalis Hagen, 1866	EUR	1	Spain	Catalonia	Barcelona, Montseny, San Marcal	41.80°N	2.40°E		7.VIII.1988	UAB	Barcelona	Monserrat, 2005	Nuevos datos sobre algunas pequeñas familias de neurópteros
48	Dilar meridionalis Hagen, 1866	EUR	1	Spain	Catalonia	Barcelona, Santa Coloma de Gramenet	41.46°N	2.21°E	15	19.VII.1919	MB	Barcelona	Monserrat, 2014	Los diláridos de la Península Ibérica
48	Dilar meridionalis Hagen, 1866	EUR	1	Spain	Catalonia	Barcelona, "bosc de Nevà"			10–2500	19.VII.1906	MB	Barcelona	Monserrat, 2014	Los diláridos de la Península Ibérica
48	Dilar meridionalis Hagen, 1866	EUR	1	Spain	Catalonia	Barcelona, "bosc de Nevà"			10–2500	VII.1910	MB	Barcelona	Monserrat, 2014	Los diláridos de la Península Ibérica
48	Dilar meridionalis Hagen, 1866	EUR	1	Spain	Catalonia	Barcelona, "bosc de Nevà"			10–2500	14.VII.1910	MB	Barcelona	Monserrat, 2014	Los diláridos de la Península Ibérica
48	Dilar meridionalis Hagen, 1866	EUR	1	Spain	Catalonia	Barcelona, "bosc de Nevà"			10–2500	20.VII.1910	MB	Barcelona	Monserrat, 2014	Los diláridos de la Península Ibérica
48	Dilar meridionalis Hagen, 1866	EUR	1	Spain	Catalonia	Gerona, Falgars	42.09°N	2.44°E		13.VII.1923	PPRIP	Pretoria	Monserrat, 2005	Nuevos datos sobre algunas pequeñas familias de neurópteros
48	Dilar meridionalis Hagen, 1866	EUR	1	Spain	Catalonia	Gerona, Falgars d'en bas	42.09°N	2.44°E	950	13.VII.1923	MB	Barcelona	Monserrat, 2014	Los diláridos de la Península Ibérica
48	Dilar meridionalis Hagen, 1866	EUR	1	Spain	Catalonia	Gerona, Hostalets	42.10°N	2.45°E	145	9.VII.1923	MB	Barcelona	Monserrat, 2014	Los diláridos de la Península Ibérica
48	Dilar meridionalis Hagen, 1866	EUR	1	Spain	Catalonia	Gerona, Nuria	42.40°N	2.15°E	2050	1930	MB	Barcelona	Monserrat, 2014	Los diláridos de la Península Ibérica
48	Dilar meridionalis Hagen, 1866	EUR	1	Spain	Catalonia	Gerona, Rocabruna	42.34°N	2.45°E	860	23.VII.1928	MB	Barcelona	Monserrat, 2014	Los diláridos de la Península Ibérica
48	Dilar meridionalis Hagen, 1866	EUR	1	Spain	Catalonia	Gerona, Viladrau	41.85°N	2.39°E	480	23–27.VII.1919	MB	Barcelona	Monserrat, 2014	Los diláridos de la Península Ibérica
48	Dilar meridionalis Hagen, 1866	EUR	1	Spain	Catalonia	[Gerona] Figure 7c, P209			10–2500				Monserrat, 2014	Los diláridos de la Península Ibérica
48	Dilar meridionalis Hagen, 1866	EUR	1	Spain	Catalonia	Lérida, Castellbó	42.37°N	1.36°E	900	15.VII.1915	MB	Barcelona	Monserrat, 2014	Los diláridos de la Península Ibérica
48	Dilar meridionalis Hagen, 1866	EUR	1	Spain	Catalonia	Lérida, Espot	42.58°N	1.09°E	1380	21.VII.1917			Monserrat, 2014	Los diláridos de la Península Ibérica
48	Dilar meridionalis Hagen, 1866	EUR	1	Spain	Catalonia	Lérida, Miracle	41.91°N	1.52°E		VII.1909	MNHN	Paris	Monserrat, 1988b	Revisión de los dildridos ibéricos
48	Dilar meridionalis Hagen, 1866	EUR	1	Spain	Catalonia	Lérida, San Juan de Erm	42.42°N	1.29°E		13.VII.1917	MNHN	Paris	Monserrat, 1988b	Revisión de los dildridos ibéricos
48	Dilar meridionalis Hagen, 1866	EUR	1	Spain	Catalonia	Lérida, Sant Joan d'lErm	42.42°N	1.29°E	1096	17.VII.1927	MB	Barcelona	Monserrat, 2014	Los diláridos de la Península Ibérica
48	Dilar meridionalis Hagen, 1866	EUR	1	Spain	Catalonia	Lérida, Sant Joan d'lErm	42.42°N	1.29°E	1096	18.VII.1927	MB	Barcelona	Monserrat, 2014	Los diláridos de la Península Ibérica
48	Dilar meridionalis Hagen, 1866	EUR	1	Spain	Catalonia	Lérida, Sant Joan d'lErm	42.42°N	1.29°E	1096	15.VII.2007	VM	Madrid	Monserrat, 2014	Los diláridos de la Península Ibérica
48	Dilar meridionalis Hagen, 1866	EUR	1	Spain	Catalonia	Lérida, Tavascán	42.64°N	1.26°E	1200	15.VII.1930	MB	Barcelona	Monserrat, 2014	Los diláridos de la Península Ibérica
48	Dilar meridionalis Hagen, 1866	EUR	1	Spain	Catalonia	Lérida, Tuxent	42.00°N	1.17°E		22.VII.1922	MNHN	Paris	Monserrat, 1986	Sobre los Neurópteros ibéricos
48	Dilar meridionalis Hagen, 1866	EUR	1	Spain	Catalonia	Lérida, Tuixent	42.00°N	1.17°E	1200	30.VII.1923	MB	Barcelona	Monserrat, 2014	Los diláridos de la Península Ibérica
48	Dilar meridionalis Hagen, 1866	EUR	1	Spain	Catalonia	Tarragona, Cabacés	41.25°N	0.73°E	400	2.VII.1918	MB	Barcelona	Monserrat, 2014	Los diláridos de la Península Ibérica
48	Dilar meridionalis Hagen, 1866	EUR	1	Spain	Galicia	Coruña, Pontealbar, Rio Tambre	42.96°N	8.56°W		29.VII.1979	VM	Madrid	Monserrat, 1988b	Revisión de los dildridos ibéricos
48	Dilar meridionalis Hagen, 1866	EUR	1	Spain	Galicia	Lugo, Pena Rubia	42.97°N	7.37°W		20–30.VII.1950	MNCNM	Madrid	Monserrat, 1988b	Revisión de los dildridos ibéricos
48	Dilar meridionalis Hagen, 1866	EUR	1	Spain	Madrid	Alpedrete	40.66°N	4.03°W		10.VI.1975	VM	Madrid	Monserrat, 1988b	Revisión de los dildridos ibéricos
48	Dilar meridionalis Hagen, 1866	EUR	1	Spain	Madrid	Alpedrete	40.66°N	4.03°W		3–20.VII.1975	VM	Madrid	Monserrat, 1988b	Revisión de los dildridos ibéricos
48	Dilar meridionalis Hagen, 1866	EUR	1	Spain	Madrid	Alpedrete	40.66°N	4.03°W		23.VIII.1976	VM	Madrid	Monserrat, 1988b	Revisión de los dildridos ibéricos
48	Dilar meridionalis Hagen, 1866	EUR	1	Spain	Madrid	Alpedrete	40.66°N	4.03°W		21.VII.1977	VM	Madrid	Monserrat, 1988b	Revisión de los dildridos ibéricos
48	Dilar meridionalis Hagen, 1866	EUR	1	Spain	Madrid	Alpedrete	40.66°N	4.03°W		9.VIII.1977	VM	Madrid	Monserrat, 1988b	Revisión de los dildridos ibéricos
48	Dilar meridionalis Hagen, 1866	EUR	1	Spain	Madrid	Alpedrete	40.66°N	4.03°W		15–24.VII.1978	VM	Madrid	Monserrat, 1988b	Revisión de los dildridos ibéricos
48	Dilar meridionalis Hagen, 1866	EUR	1	Spain	Madrid	Barranca de Navacerrada	40.75°N	3.99°W		23.VII.1975	VM	Madrid	Monserrat, 1988b	Revisión de los dildridos ibéricos
48	Dilar meridionalis Hagen, 1866	EUR	1	Spain	Madrid	Cercedilla	40.74°N	4.05°W		29.VI.1912	MNHN	Paris	Monserrat, 1986	Sobre los Neurópteros ibéricos
48	Dilar meridionalis Hagen, 1866	EUR	1	Spain	Madrid	Cercedilla	40.74°N	4.05°W		VII–VIII.1914	MNHN	Paris	Monserrat, 1988b	Revisión de los dildridos ibéricos
48	Dilar meridionalis Hagen, 1866	EUR	1	Spain	Madrid	Cercedilla	40.74°N	4.05°W		VI.1934	MNHN	Paris	Monserrat, 1988b	Revisión de los dildridos ibéricos
48	Dilar meridionalis Hagen, 1866	EUR	1	Spain	Madrid	El Escorial	40.59°N	4.15°W	1000		MB	Barcelona	Monserrat, 2014	Los diláridos de la Península Ibérica
48	Dilar meridionalis Hagen, 1866	EUR	1	Spain	Madrid	El Escorial, Abantos, Arboreto Luis Ceballos	40.59°N	4.15°W	1300	2–17.VII.2008	VM	Madrid	Monserrat, 2014	Los diláridos de la Península Ibérica
48	Dilar meridionalis Hagen, 1866	EUR	1	Spain	Madrid	El Escorial, Abantos, Arboreto Luis Ceballos	40.59°N	4.15°W	1300	17–31.VII.2008	VM	Madrid	Monserrat, 2014	Los diláridos de la Península Ibérica
48	Dilar meridionalis Hagen, 1866	EUR	1	Spain	Madrid	El Escorial, Abantos, Fuente del Cervunal	40.59°N	4.15°W	1650	24.VII.2007	VM	Madrid	Monserrat, 2014	Los diláridos de la Península Ibérica
48	Dilar meridionalis Hagen, 1866	EUR	1	Spain	Madrid	El Ventorrillo	40.41°N	3.71°W	1480	11–16.VII.1991	MNCNM	Madrid	Monserrat, 2005	Nuevos datos sobre algunas pequeñas familias de neurópteros
48	Dilar meridionalis Hagen, 1866	EUR	1	Spain	Madrid	El Ventorrillo	40.41°N	3.71°W	1480	25.VII–10.IX.1988	MNCNM	Madrid	Monserrat, 2005	Nuevos datos sobre algunas pequeñas familias de neurópteros
48	Dilar meridionalis Hagen, 1866	EUR	1	Spain	Madrid	El Ventorrillo	40.41°N	3.71°W	1480	20.VII–11.VIII.1989	MNCNM	Madrid	Monserrat, 2005	Nuevos datos sobre algunas pequeñas familias de neurópteros
48	Dilar meridionalis Hagen, 1866	EUR	1	Spain	Madrid	El Ventorrillo	40.64°N	4.16°W		16.VI.1975	VM	Madrid	Monserrat, 1988b	Revisión de los dildridos ibéricos
48	Dilar meridionalis Hagen, 1866	EUR	1	Spain	Madrid	El Ventorrillo	40.64°N	4.16°W		21.VII.1975	VM	Madrid	Monserrat, 1988b	Revisión de los dildridos ibéricos
48	Dilar meridionalis Hagen, 1866	EUR	1	Spain	Madrid	El Ventorrillo	40.64°N	4.16°W		4.VIII.1975	VM	Madrid	Monserrat, 1988b	Revisión de los dildridos ibéricos
48	Dilar meridionalis Hagen, 1866	EUR	1	Spain	Madrid	Escorial	40.59°N	4.15°W			MNHN	Paris	Monserrat, 1988b	Revisión de los dildridos ibéricos
48	Dilar meridionalis Hagen, 1866	EUR	1	Spain	Madrid	Escorial	40.59°N	4.15°W		2.VII	MNCNM	Madrid	Monserrat, 1988b	Revisión de los dildridos ibéricos
48	Dilar meridionalis Hagen, 1866	EUR	1	Spain	Madrid	Escorial	40.59°N	4.15°W		VIII.1961	MNCNM	Madrid	Monserrat, 1988b	Revisión de los dildridos ibéricos
48	Dilar meridionalis Hagen, 1866	EUR	1	Spain	Madrid	Escorial	40.59°N	4.15°W		VIII.1962	MNCNM	Madrid	Monserrat, 1988b	Revisión de los dildridos ibéricos
48	Dilar meridionalis Hagen, 1866	EUR	1	Spain	Madrid	Estación Alpina	40.47°N	3.68°W		VIII.1929	MNHN	Paris	Monserrat, 1988b	Revisión de los dildridos ibéricos
48	Dilar meridionalis Hagen, 1866	EUR	1	Spain	Madrid	Estación Alpina	40.47°N	3.68°W		VII.1933	MNHN	Paris	Monserrat, 1988b	Revisión de los dildridos ibéricos
48	Dilar meridionalis Hagen, 1866	EUR	1	Spain	Madrid	Estación Alpina	40.47°N	3.68°W		VIII.1933	MNHN	Paris	Monserrat, 1988b	Revisión de los dildridos ibéricos
48	Dilar meridionalis Hagen, 1866	EUR	1	Spain	Madrid	Estación Alpina	40.47°N	3.68°W		VIII.1935	MNHN	Paris	Monserrat, 1988b	Revisión de los dildridos ibéricos
48	Dilar meridionalis Hagen, 1866	EUR	1	Spain	Madrid	La Herrería	40.58°N	4.14°W		26.VII.1977	VM	Madrid	Monserrat, 1988b	Revisión de los dildridos ibéricos
48	Dilar meridionalis Hagen, 1866	EUR	1	Spain	Madrid	Las Dehesas	40.76°N	4.07°W		23.VII.1975	VM	Madrid	Monserrat, 1988b	Revisión de los dildridos ibéricos
48	Dilar meridionalis Hagen, 1866	EUR	1	Spain	Madrid	Monte Abantos	40.62°N	4.14°W		7.VII.1983	VM	Madrid	Monserrat, 1988b	Revisión de los dildridos ibéricos
48	Dilar meridionalis Hagen, 1866	EUR	1	Spain	Madrid	Puerto de Cotos	40.82°N	3.96°W		21.VII.1975	VM	Madrid	Monserrat, 1988b	Revisión de los dildridos ibéricos
48	Dilar meridionalis Hagen, 1866	EUR	1	Spain	Madrid	Puerto de Morcuera	40.82°N	3.82°W		21.VII.1975	VM	Madrid	Monserrat, 1988b	Revisión de los dildridos ibéricos
48	Dilar meridionalis Hagen, 1866	EUR	1	Spain	Madrid	Fuente de la Gallega, Pto. Morcuera	40.82°N	3.82°W		22.VII.1977	VM	Madrid	Monserrat, 1988b	Revisión de los dildridos ibéricos
48	Dilar meridionalis Hagen, 1866	EUR	1	Spain	Madrid	Puerto de Navafría	40.98°N	3.82°W		14.VII.1975	VM	Madrid	Monserrat, 1988b	Revisión de los dildridos ibéricos
48	Dilar meridionalis Hagen, 1866	EUR	1	Spain	Madrid	Rascafría, Barranco del Arroyo de Santa Ana	40.90°N	3.88°W	10–2500	6.VII.2009	VM	Madrid	Monserrat, 2014	Los diláridos de la Península Ibérica
48	Dilar meridionalis Hagen, 1866	EUR	1	Spain	Madrid	Vaciamadrid	40.36°N	3.54°W	600	25.V.1926	MB	Barcelona	Monserrat, 2014	Los diláridos de la Península Ibérica
48	Dilar meridionalis Hagen, 1866	EUR	1	Spain	Madrid	Valley of the Fallen	40.64°N	4.16°W		26.VII.1979	VM	Madrid	Monserrat, 1988b	Revisión de los dildridos ibéricos
48	Dilar meridionalis Hagen, 1866	EUR	1	Spain	Murcia	[central Mucia] MAPA1, P184							Monserrat, 1988b	Revisión de los dildridos ibéricos
48	Dilar meridionalis Hagen, 1866	EUR	1	Spain	Navarre	Figure 7c, P209			10–2500				Monserrat, 2014	Los diláridos de la Península Ibérica
48	Dilar meridionalis Hagen, 1866	EUR	1	Spain	Valencia	Castellón, Barracas	40.01°N	0.69°W	950	20.VI.1987	UAH	Madrid	Monserrat & Díaz-Aranda, 1988	Contribución al conocimiento de los neurópteros de Castellón
48	Dilar meridionalis Hagen, 1866	EUR	1	Spain	Valencia	[southeast Valencia] MAPA1, P184							Monserrat, 1988b	Revisión de los dildridos ibéricos
48	Dilar meridionalis Hagen, 1866	EUR	1	Spain	Valencia	Castellón, Pobleta	39.84°N	0.82°W	1030	18.VI.1987	UAH	Madrid	Monserrat & Díaz-Aranda, 1988	Contribución al conocimiento de los neurópteros de Castellón
49	Dilar miralobatus Li, U. Aspöck, H. Aspöck & Liu, 2020	ASI	3	Sri Lanka	North Central	Anu[radhapura] Dist[rict]. Irrigation Bungalow Padaviya	8.84°N	80.75°E	55	27.II–9.III.1970	PCWH	Farnham	Li et al., 2020	Dilar from South Asia
49	Dilar miralobatus Li, U. Aspöck, H. Aspöck & Liu, 2020	ASI	3	Sri Lanka	North Central	Anu[radhapura] Dist[rict]. Wildlife Soc. Bungalow Hunuwilagama, Wilpattu	8.46°N	80.04°E	61	10–19.III.1970	PCWH	Farnham	Li et al., 2020	Dilar from South Asia
50	Dilar montanus Yang, 1992	ASI	6	China	Sichuan	Xiangcheng County, Zhongrewu [乡城县中热乌]	29.1°N	99.72°E	3500–3800	5.VII.1982	CAU	Beijing	Zhang et al., 2015	Dilar from Southern China
50	Dilar montanus Yang, 1992	ASI	6	China	Yunnan	Binchuan County, Mt. Jizushan [宾川县鸡足山]	25.98°N	100.38°E	3217	23.VII.2020	CAU	Beijing
50	Dilar montanus Yang, 1992	ASI	6	China	Yunnan	Lijiang, Gaoshan Botanical Garden [丽江高山植物园]	27°N	100.18°E	3260	18.VI.2009	IZCAS	Beijing	Zhang et al., 2015	Dilar from Southern China
50	Dilar montanus Yang, 1992	ASI	6	China	Yunnan	Ninglang County, Luguhu [泸沽湖大渔坝]	28.15°N	101.25°E	2708	17.VII.2009	CAU	Beijing	Zhang et al., 2015	Dilar from Southern China
50	Dilar montanus Yang, 1992	ASI	6	China	Yunnan	Ninglang County, Luguhu, near gate [泸沽湖近大门]	27.66°N	100.81°E	3012–3039	22.VII.2019	CAU	Beijing
50	Dilar montanus Yang, 1992	ASI	6	China	Yunnan	Ninglang County, Luguhu, near gate [泸沽湖近大门]	27.66°N	100.81°E	3012–3039	21.VII.2020	CAU	Beijing
50	Dilar montanus Yang, 1992	ASI	6	China	Yunnan	Ninglang County, Luguhu, Langfang [泸沽湖蒗放]	27.65°N	100.81°E	2916	24.VII.2020	CAU	Beijing
50	Dilar montanus Yang, 1992	ASI	6	China	Yunnan	Ninglang County, Luguhu, Axiayougu Canyon [泸沽湖阿夏幽谷]	27.66°N	100.78°E	2825	25.VII.2020	CAU	Beijing
50	Dilar montanus Yang, 1992	ASI	6	China	Yunnan	Zhongdian County, Wengshui [中甸县翁水]	28.35°N	99.72°E	3000	10.VII.1982	CAU	Beijing	Zhang et al., 2015	Dilar from Southern China
51	Dilar muliensis Li & Liu, 2020	ASI	6	China	Sichuan	Liangshan State, Muli County, Boke Township [凉山州木里县博科乡]	28.1°N	100.93°E	2539	25.VII.2019	CAU	Beijing	Li & Liu, 2020	Dilar from Mts. Hengduan
51	Dilar muliensis Li & Liu, 2020	ASI	6	China	Sichuan	Liangshan State, Muli County, Guzengmiaozu Township [凉山州木里县固增苗族乡]	28.26°N	100.86°E	2086	25.VII.2019	CAU	Beijing
51	Dilar muliensis Li & Liu, 2020	ASI	6	China	Sichuan	Liangshan State, Muli County, Keer Township, Songjiagou [凉山州木里县克尔乡宋家沟]	28.05°N	101.02°E	2539	25.VII.2019	CAU	Beijing	Li & Liu, 2020	Dilar from Mts. Hengduan
51	Dilar muliensis Li & Liu, 2020	ASI	6	China	Sichuan	Liangshan State, Muli County, Keer Township, Songjiagou [凉山州木里县克尔乡宋家沟]	28.05°N	101.02°E	2539	28.VII.2020	CAU	Beijing	Li & Liu, 2020	Dilar from Mts. Hengduan
52	Dilar nevadensis Rambur, 1838	EUR	1	Spain	Andalucía	Andalucía s.f.			1200–2300		NHM	London	Monserrat, 1988b	Revisión de los dildridos ibéricos
52	Dilar nevadensis Rambur, 1838	EUR	1	Spain	Andalucía	Andalucía				24.IV			Hagen, 1866	Die Neuropteren Spaniens nach Ed. Pictet's Synopsis des Neuroptères d'Espagne
52	Dilar nevadensis Rambur, 1838	EUR	1	Spain	Andalucía	Andalucía				3.VII			Hagen, 1866	Die Neuropteren Spaniens nach Ed. Pictet's Synopsis des Neuroptères d'Espagne
52	Dilar nevadensis Rambur, 1838	EUR	1	Spain	Andalucía	Andalucía				5.V			Hagen, 1866	Die Neuropteren Spaniens nach Ed. Pictet's Synopsis des Neuroptères d'Espagne
52	Dilar nevadensis Rambur, 1838	EUR	1	Spain	Andalucía	Granada, Sierra de Alfacar			1200–2300	23.VI.1968	NHM	London	Monserrat, 1988b	Revisión de los dildridos ibéricos
52	Dilar nevadensis Rambur, 1838	EUR	1	Spain	Andalucía	Granada, Sierra Nevada, Carretera del Veleta			1200–2300	17–19.VII.1969	NHM	London	Monserrat, 1988b	Revisión de los dildridos ibéricos
52	Dilar nevadensis Rambur, 1838	EUR	1	Spain	Andalucía	Granada, Sierra Nevada (mountains), near Granada	37.17°N	3.58°W			ISNB	Brussels	Oswald, 1998	Catalogue of the Dilaridae
52	Dilar nevadensis Rambur, 1838	EUR	1	Spain	Andalucía	Granada, 620 48, S. Nevada					NHMG	Geneve	Hollier & Oswald, 2018	Types of neuropteroid insects in the MHNG
52	Dilar nevadensis Rambur, 1838	EUR	1	Spain	Valencia	EI Plá (Moroder) [dubious locality]							Vidal y López, 1943	Catalogo provisional de neuropteros de la region Levantina			可能有问题
52	Dilar nevadensis Rambur, 1838	EUR	1	Spain	Valencia	Burjasot (Giner) [dubious locality]							Vidal y López, 1943	Catalogo provisional de neuropteros de la region Levantina
53	Dilar nietneri Hagen, 1858	ASI	3	Sri Lanka	Central	Rainbodde' [Ramboda village]	7.06°N	80.7°E			MFN	Berlin	Oswald, 1998	Catalogue of the Dilaridae
53	Dilar nietneri Hagen, 1858	ASI	3	Sri Lanka							NHM	London	Li et al., 2020	Dilar from South Asia
53	Dilar nietneri Hagen, 1858	ASI	3	Sri Lanka							MFN	Berlin	Li et al., 2020	Dilar from South Asia
54	Dilar nobilis Zhang, Liu, H. Aspöck & U. Aspöck, 2015	ASI	6	China	Yunnan	Lvchun, Mt. Huanglianshan [绿春黄连山]	22.88°N	102.3°E	2060	6.VI.2013	CAU	Beijing	Zhang et al., 2015	Dilar from Southern China
54	Dilar nobilis Zhang, Liu, H. Aspöck & U. Aspöck, 2015	ASI	6	China	Yunnan	Xishuangbanna, Menghun Town [西双版纳勐混镇]	21.83°N	100.38°E	1300	21.V.1958	IZCAS	Beijing	Zhang et al., 2015	Dilar from Southern China
54	Dilar nobilis Zhang, Liu, H. Aspöck & U. Aspöck, 2015	ASI	7	Laos	Phongsaly	Stadt Phongsaly, Umegebung	21.68°N	102.12°E	1500		HUAC	Vienna
55	Dilar nujianganus sp. nov.	ASI	6	China	Yunnan	Mt. Gaoligongshan, Nujiang Prefecture, Nujiang State Nature Reserve, No. 12 Bridge Camp area, 16.3 airkm W of Gongshan [高黎贡山自然保护区怒江片区]	27.72°N	98.5°E	2775	15–19.VII.2000	CASC	San Francisco
56	Dilar ohli Zhang, Liu, Aspöck & Aspöck in Zhang et al., 2016	ASI	7	Vietnam	Lang Son	Tonkin, Montes Mauson [a locality in Lang Son Province, Vietnam]	21.86°N	106.75°E	609–914	IV–V	MFN	Berlin	Zhang et al., 2016	Dilar from Southeast Asia
57	Dilar pallidus Nakahara, 1955	ASI	6	China	Taiwan	Nantou: Sungkang ('Tattaka') [南投松岗]	24.09°N	121.17°E		21.VII.1927	NSMT	Tokyo	Nakahara, 1955b	Dilaridae of Japan and Formosa (Neuroptera)
58	Dilar parthenopaeus Costa, 1855	EUR	1	France	Corsica	Albertacce,'val du Niellu' forest	42.27°N	8.93°E	1250	11.VII.2011			Giacomino, 2016	Un Névroptère nouveau pour la faune de France
58	Dilar parthenopaeus Costa, 1855	EUR	1	France	Corsica	Évisa, Aïtone forest	42.31°N	8.85°E	1130	11.VII.2011			Giacomino, 2016	Un Névroptère nouveau pour la faune de France
58	Dilar parthenopaeus Costa, 1855	EUR	1	Italy	Basilicata	[Potenza] Aritzo	40.80°N	15.73°E					Navás, 1909	Monografía de la familia de los Diláridos
58	Dilar parthenopaeus Costa, 1855	EUR	1	Italy	Calabria								Aspöck, H. et al, 1980	Die Neuropteren Europas
58	Dilar parthenopaeus Costa, 1855	EUR	1	Italy	Campania	Napoli	40.83°N	14.25°E					Costa, 1860–1870	Fauna del Regno di Napoli
58	Dilar parthenopaeus Costa, 1855	EUR	1	Italy	Campania	Salerno [province], Cava de′ Tirreni	40.68°N	14.70°E			MZUN	Napoli	Oswald, 1998	Catalogue of the Dilaridae
58	Dilar parthenopaeus Costa, 1855	EUR	1	Italy	Campania	Salerno [province], Monti della Cava [prob. Cava de' Tirreni]	40.68°N	14.70°E	300–1700	VII.–15.VIII.			Letardi, 2002	A web page on Italian Neuropterida
58	Dilar parthenopaeus Costa, 1855	EUR	1	Italy	Lazio	Lepini moutains	41.57°N	13.07°E		VII.1992			Pantaleoni & Letardi, 1996	A remarkable brachypterous female of Dilaridae
58	Dilar parthenopaeus Costa, 1855	EUR	1	Italy	Sardinia	[Nuoro] Aritzo	39.95°N	9.20°E					Navás, 1909	Monografía de la familia de los Diláridos
58	Dilar parthenopaeus Costa, 1855	EUR	1	Italy	Sardinia	Nuoro, Cerdeña, Belvi	39.98°N	9.18°E		6.VIII.1936	MG	Genova	Monserrat, 2005	Nuevos datos sobre algunas pequeñas familias de neurópteros
59	Dilar phraenus sp. nov.	ASI	7	Thailand	Phrae	Wieng Ko Sai National Park, upper Huai Panjane	17.56°N	99.34°E	295	22–23.VI.2002	CASC	San Francisco
60	Dilar pumilus Navás, 1903	EUR	1	Portugal	Coimbra	Região de Coimbra, Serra da Lousã	40.07°N	8.24°W	910	25.VI.2011			Letardi, 2012	Two new lacewings for Continental Portugal (Neuroptera)
60	Dilar pumilus Navás, 1903	EUR	1	Spain	Castilla–La Mancha	Albacete, EI Bonillo	38.95°N	2.54°W	950	IV–X.1991			Marín, 1994	Las comunidades de neuropterós de la provincia de Albacete
60	Dilar pumilus Navás, 1903	EUR	1	Spain	Castilla–La Mancha	Albacete, Peñas de San Pedro	38.73°N	2.00°W	950	1990			Marín, 1994	Las comunidades de neuropterós de la provincia de Albacete
60	Dilar pumilus Navás, 1903	EUR	1	Spain	Andalucía	Cabra, Ermita de la Virgen de la Sierra	37.49°N	4.38°W		12.VI.1994	VM	Madrid	Monserrat, 2005	Nuevos datos sobre algunas pequeñas familias de neurópteros
60	Dilar pumilus Navás, 1903	EUR	1	Spain	Andalucía	Córdoba, Santa María Trasierra, Finca EI Salado	37.93°N	4.90°W		24.V.2000	VM	Madrid	Monserrat, 2005	Nuevos datos sobre algunas pequeñas familias de neurópteros
60	Dilar pumilus Navás, 1903	EUR	1	Spain	Andalucía	Córdoba, Villaviciosa [town]	38.01°N	5.00°W		2.VI.1990	VM	Madrid	Monserrat, 2005	Nuevos datos sobre algunas pequeñas familias de neurópteros
60	Dilar pumilus Navás, 1903	EUR	1	Spain	Andalucía	Granada, Haza del Lino	36.81°N	3.31°W	1750	30.VIII.2009	VM	Madrid	Monserrat, 2013	Los insectos de Sierra Nevada
60	Dilar pumilus Navás, 1903	EUR	1	Spain	Andalucía	Granada, Haza del Lino	36.81°N	3.31°W	1280	24.VI.2009	VM	Madrid	Monserrat, 2014	Los diláridos de la Península Ibérica
60	Dilar pumilus Navás, 1903	EUR	1	Spain	Andalucía	Granada, Sierra de Alfacar	37.25°N	3.56°W	0–2300	29.VI.1969	NHM	London	Monserrat, 1988b	Revisión de los dildridos ibéricos
60	Dilar pumilus Navás, 1903	EUR	1	Spain	Andalucía	Granada, Sierra Nevada, Carretera del Veleta	37.06°N	3.36°W	0–2300	24.VII.1969	NHM	London	Monserrat, 1988b	Revisión de los dildridos ibéricos
60	Dilar pumilus Navás, 1903	EUR	1	Spain	Andalucía	Huelva, Cumbres de Enmedio	38.07°N	6.69°W		3.VI.1990	VM	Madrid	Monserrat, 2005	Nuevos datos sobre algunas pequeñas familias de neurópteros
60	Dilar pumilus Navás, 1903	EUR	1	Spain	Andalucía	Jaén, Isabela	38.24°N	3.60°W	0–2300	4.VI.1986	VM	Madrid	Monserrat, 1988b	Revisión de los dildridos ibéricos
60	Dilar pumilus Navás, 1903	EUR	1	Spain	Andalucía	Jaén, Sierra Morena, Lugarnuevo	38.37°N	3.83°W		VII.	VM	Madrid	Monserrat, 2005	Nuevos datos sobre algunas pequeñas familias de neurópteros
60	Dilar pumilus Navás, 1903	EUR	1	Spain	Castilla–La Mancha	Ciudad Real, Castillo de Calatrava la Nueva	38.67°N	3.85°W	680	30.VI.2007	VM	Madrid	Monserrat, 2014	Los diláridos de la Península Ibérica
60	Dilar pumilus Navás, 1903	EUR	1	Spain	Castile and León	Salamanca, Espeja	40.56°N	6.72°W	0–2300	29.VI.1980	VM	Madrid	Monserrat, 1988b	Revisión de los dildridos ibéricos
60	Dilar pumilus Navás, 1903	EUR	1	Spain	Castile and León	Salamanca, Gargabete	40.97°N	5.65°W	0–2300	11.VII.1980	VM	Madrid	Monserrat, 1988b	Revisión de los dildridos ibéricos
60	Dilar pumilus Navás, 1903	EUR	1	Spain	Castile and León	Salamanca, Los Picones	41.00°N	6.54°W	0–2300	9.VII.1977	VM	Madrid	Monserrat, 1988b	Revisión de los dildridos ibéricos
60	Dilar pumilus Navás, 1903	EUR	1	Spain	Castile and León	Salamanca, Porteros	40.99°N	5.84°W	0–2300	2.VII.1977	VM	Madrid	Monserrat, 1988b	Revisión de los dildridos ibéricos
60	Dilar pumilus Navás, 1903	EUR	1	Spain	Castile and León	Salamanca, Villaseca de los Gamitos	41.04°N	6.11°W	0–2300	28.VI.1980	VM	Madrid	Monserrat, 1988b	Revisión de los dildridos ibéricos
60	Dilar pumilus Navás, 1903	EUR	1	Spain	Extremadura	Badajoz, Presa de Proserpina	38.97°N	6.37°W		4.VI.1990	VM	Madrid	Monserrat, 2005	Nuevos datos sobre algunas pequeñas familias de neurópteros
60	Dilar pumilus Navás, 1903	EUR	1	Spain	Extremadura	Cáceres, Oliva de Plasencia	40.11°N	6.08°W	0–2300	1.VII.1980	VM	Madrid	Monserrat, 1988b	Revisión de los dildridos ibéricos
60	Dilar pumilus Navás, 1903	EUR	1	Spain	Extremadura	Cáceres, Río Salor	39.66°N	7.06°W	0–2300	1.VII.1980	VM	Madrid	Monserrat, 1988b	Revisión de los dildridos ibéricos
60	Dilar pumilus Navás, 1903	EUR	1	Spain	Extremadura	Cáceres, Salvatierra de Santiago	39.31°N	6.03°W		4.VI.1990	VM	Madrid	Monserrat, 2005	Nuevos datos sobre algunas pequeñas familias de neurópteros
60	Dilar pumilus Navás, 1903	EUR	1	Spain	Extremadura	Cáceres, Valdehuncar	39.84°N	5.52°W	0–2300	7.VI.1980	VM	Madrid	Monserrat, 1988b	Revisión de los dildridos ibéricos
60	Dilar pumilus Navás, 1903	EUR	1	Spain	Murcia	near Cartagena	37.60°N	0.98°W			MNHN	Paris	Oswald, 1998	Catalogue of the Dilaridae
60	Dilar pumilus Navás, 1903	EUR	1	Spain	Murcia	[holotype of Lidar pumilus] near Cartagena	37.60°N	0.98°W		VI.1900	MNHN	Paris	Monserrat, 1986	Sobre los Neurópteros ibéricos
60	Dilar pumilus Navás, 1903	EUR	1	Spain	Murcia	Casa de la Carrasca	38.08°N	1.95°W	0–2300	15.VII.1982	VM	Madrid	Monserrat, 1988b	Revisión de los dildridos ibéricos
61	Dilar punctulosus Li & Liu, 2020	ASI	6	China	Sichuan	Liangshan State, Muli County, Shawan Township, Nawa Village, near Wujiahegou [凉山州木里县沙湾乡纳瓦村，近五家河沟]	28.25°N	100.9°E	2619	24.VII.2019	CAU	Beijing	Li & Liu, 2020	Dilar from Mts. Hengduan
61	Dilar punctulosus Li & Liu, 2020	ASI	6	China	Sichuan	Ganzi State, Yajiang County, Gexigou Natural Reserve [甘孜州雅江县格西沟自然保护区]	30.05°N	100.96°E	2851	28.VI.2020	CAU	Beijing
61	Dilar punctulosus Li & Liu, 2020	ASI	6	China	Sichuan	Ganzi State, Xiangcheng County, Niding Canyon [甘孜州乡城县尼丁峡谷]	29.08°N	99.67°E	3363	11.VII.2020	CAU	Beijing
61	Dilar punctulosus Li & Liu, 2020	ASI	6	China	Sichuan	Ganzi State, Daocheng County, Rihuo Village [甘孜州稻城县日火村]	29.04°N	100.55°E	3406	16.VII.2020	CAU	Beijing
62	Dilar rauschorum sp. nov.	ASI	7	Thailand	Mae Hong Son	S[outh]E[ast] Passhöhe zwischen Pai und Soppong [between Pai Town and Soppong Village]	19.44°N	98.33°E	1250	22.IV.2000	CHRR	Scheibbs
63	Dilar rotundatus Zhang, Liu & Winterton in Zhang et al., 2016	ASI	7	Thailand	Loei	Phu Ruea NP, Pha Lon Noi	17.51°N	101.57°E	1343	12–19.III.2007	CAU	Beijing	Zhang et al., 2016	Dilar from Southeast Asia
64	Dilar saldubensis Navás, 1902	EUR	1	Spain	Aragon	Zaragoza (=Saragossa)	41.65°N	0.9°W			MNHN	Paris	Oswald, 1998	Catalogue of the Dilaridae
64	Dilar saldubensis Navás, 1902	EUR	1	Spain	Aragon	Zaragoza, Cadrete, junto al apeadero de la línea de Cariñena	41.55°N	0.96°W		27.IV.1902			Navás, 1903	Diláridos de España
64	Dilar saldubensis Navás, 1902	EUR	1	Spain	Aragon	Zaragoza, Valdespartera	41.62°N	0.93°W		13.IV.1905			Navás, 1909	Monografía de la familia de los Diláridos
64	Dilar saldubensis Navás, 1902	EUR	1	Spain	Aragon	Zaragoza, Valdespartera	41.62°N	0.93°W		23.IV.1905			Navás, 1909	Monografía de la familia de los Diláridos
64	Dilar saldubensis Navás, 1902	EUR	1	Spain	Aragon	Zaragoza	41.62°N	0.93°W	300–700	13.IV.1909	MNHN	Paris	Monserrat, 1988b	Revisión de los dildridos ibéricos
64	Dilar saldubensis Navás, 1902	EUR	1	Spain	Aragon	Zaragoza	41.62°N	0.93°W		29.IV.1909	MNHN	Paris	Monserrat, 1986	Sobre los Neurópteros ibéricos
64	Dilar saldubensis Navás, 1902	EUR	1	Spain	Aragon	Zaragoza	41.62°N	0.93°W	230–700	25.IV.1012 [dubious year]	MB	Barcelona	Monserrat, 2014	Los diláridos de la Península Ibérica
64	Dilar saldubensis Navás, 1902	EUR	1	Spain	Aragon	Zaragoza	41.62°N	0.93°W	300–700	13–29.IV.1912	MNHN	Paris	Monserrat, 1988b	Revisión de los dildridos ibéricos
64	Dilar saldubensis Navás, 1902	EUR	1	Spain	Aragon	Zaragoza	41.62°N	0.93°W		25.IV.1919	MNHN	Paris	Monserrat, 1986	Sobre los Neurópteros ibéricos
64	Dilar saldubensis Navás, 1902	EUR	1	Spain	Castilla–La Mancha	Ciudad Real, Pozuelo de Calatrava	38.92°N	3.83°W			MNHN	Paris	Oswald, 1998	Catalogue of the Dilaridae
64	Dilar saldubensis Navás, 1902	EUR	1	Spain	Castilla–La Mancha	Ciudad Real, Pozuelo de los Castaños	38.92°N	3.83°W	300–700	18.V.1977	VM	Madrid	Monserrat, 1988b	Revisión de los dildridos ibéricos
64	Dilar saldubensis Navás, 1902	EUR	1	Spain	Castilla–La Mancha	Ciudad Real, Pozuelo, s. f.	38.92°N	3.83°W	230–700		MB	Barcelona	Monserrat, 2014	Los diláridos de la Península Ibérica
64	Dilar saldubensis Navás, 1902	EUR	1	Spain	Castilla–La Mancha	Ciudad Real, Pozuelo, s. f.	38.92°N	3.83°W	230–700	V.1901	MB	Barcelona	Monserrat, 2014	Los diláridos de la Península Ibérica
64	Dilar saldubensis Navás, 1902	EUR	1	Spain	Castilla–La Mancha	Ciudad Real, Pozuelo	38.92°N	3.83°W		1900	MNHN	Paris	Monserrat, 1986	Sobre los Neurópteros ibéricos
64	Dilar saldubensis Navás, 1902	EUR	1	Spain	Extremadura	Caceres, Jaraiceijo	39.67°N	5.81°W		4.VI.1990	VM	Madrid	Monserrat, 2005	Nuevos datos sobre algunas pequeñas familias de neurópteros
64	Dilar saldubensis Navás, 1902	EUR	1	Spain	Extremadura	Caceres, Berzocana	39.44°N	5.46°W	300–700	27.VII.1980	VM	Madrid	Monserrat, 1988b	Revisión de los dildridos ibéricos
64	Dilar saldubensis Navás, 1902	EUR	1	Portugal	Bragança	França, Ria Sabor	41.81°N	6.76°W		8.VII.1985	VM	Madrid	Monserrat, 2005	Nuevos datos sobre algunas pequeñas familias de neurópteros
64	Dilar saldubensis Navás, 1902	EUR	1	Portugal	Bragança	Rio Baceiro, Castrelos	41.93°N	6.86°W	300–700	11.VIII.1983	VM	Madrid	Monserrat, 1988b	Revisión de los dildridos ibéricos
64	Dilar saldubensis Navás, 1902	EUR	1	Portugal	Braga	Martim, Rio Tinhela	41.39°N	7.45°W		4.VII.1991	VM	Madrid	Monserrat, 2005	Nuevos datos sobre algunas pequeñas familias de neurópteros
64	Dilar saldubensis Navás, 1902	EUR	1	Portugal	Porto	Amarante, Serra do Marao, Torno, Riberiro de Ramalhoso	41.32°N	7.84°W		12.VII.1989	VM	Madrid	Monserrat, 2005	Nuevos datos sobre algunas pequeñas familias de neurópteros
64	Dilar saldubensis Navás, 1902	EUR	1	Portugal	Leiria	Karte 85, P283	39.50°N	9.00°W					Aspöck, H. et al, 1980	Die Neuropteren Europas
64	Dilar saldubensis Navás, 1902	EUR	1	Portugal		Northern Portugal					MFN	Berlin	Oswald, 1998	Catalogue of the Dilaridae
65	Dilar septentrionalis Navás, 1912	ASI	5	China	Jilin	Jiaohe, Mt. Lafashan [蛟河拉法山]	43.7°N	127.2°E		20.VII.1990	CAU	Beijing	Zhang et al., 2014a	Dilar from northern China
65	Dilar septentrionalis Navás, 1912	ASI	5	China	Liaoning	Huanren County [Laotuzi Natural Reserve] [桓仁老秃子自然保护区]	41.25°N	125.35°E		24.VII.2009	CAU	Beijing	Zhang et al., 2014a	Dilar from northern China
65	Dilar septentrionalis Navás, 1912	ASI	5	China	Liaoning	Kuandian County, Mt. tianhuashan [宽甸天华山]	40.72°N	124.77°E	380	12.VII.2009	CAU	Beijing	Zhang et al., 2014a	Dilar from northern China
65	Dilar septentrionalis Navás, 1912	ASI	5	China	Liaoning	Kuandian County, Quanshan Forest Farm [宽甸泉山林场]	40.98°N	124.57°E	330	3.VII.2009	CAU	Beijing
65	Dilar septentrionalis Navás, 1912	ASI	5	China	Liaoning	Xinbin [Douling Forest Farm] [新宾陡岭林场]	41.23°N	124.25°E	714	5.VIII.2009	CAU	Beijing	Zhang et al., 2014a	Dilar from northern China
65	Dilar septentrionalis Navás, 1912	ASI	5	Korea									Navás, 1914	Family Dilaridae. Neuroptera.
65	Dilar septentrionalis Navás, 1912	ASI	5	Russia	Amur	Виноградовка [Vinogradovka]	50.31°N	129.44°E		7.VII.1929			Zakharenko, 1988	Neuroptera of the fauna of the USSR. II. Fam. Dilaridae, Berothidae and Sisyridae
65	Dilar septentrionalis Navás, 1912	ASI	5	Russia	Primorskiy	Eugenievka [Spassk-Dalny]	44.60°N	132.82°E		26.XI.1912	MNHN	Paris	Navás, 1925	Les dilarides (Ins. Névroptères) du Muséum National de Paris
65	Dilar septentrionalis Navás, 1912	ASI	5	Russia	Primorskiy	Evgenievka [Spassk-Dalny]	44.60°N	132.82°E		10–26.VII.1911			Navás, 1912	Quelques Nevroptères de la Sibérie méridionale-orientale
65	Dilar septentrionalis Navás, 1912	ASI	5	Russia	Primorskiy	Evgenievka [Spassk-Dalny]	44.60°N	132.82°E		26.VI.1911			Navás, 1912	Quelques Nevroptères de la Sibérie méridionale-orientale
65	Dilar septentrionalis Navás, 1912	ASI	5	Russia	Primorskiy	Evgenievka [Spassk-Dalny]	44.60°N	132.82°E		6.VIII.1911			Navás, 1912	Quelques Nevroptères de la Sibérie méridionale-orientale
65	Dilar septentrionalis Navás, 1912	ASI	5	Russia	Primorskiy	Kamen-Rybolov	44.74°N	132.04°E		15.VII.1910			Navás, 1912	Quelques Nevroptères de la Sibérie méridionale-orientale
65	Dilar septentrionalis Navás, 1912	ASI	5	Russia	Primorskiy	заповедник Кедровая Падь [Kedrovaya Pad Nature Reserve]	43.08°N	131.50°E		5.VIII.1962			Zakharenko, 1988	Neuroptera of the fauna of the USSR. II. Fam. Dilaridae, Berothidae and Sisyridae
65	Dilar septentrionalis Navás, 1912	ASI	5	Russia	Primorskiy	заповедник Кедровая Падь [Kedrovaya Pad Nature Reserve]	43.08°N	131.50°E		8–9.VIII.1973			Zakharenko, 1988	Neuroptera of the fauna of the USSR. II. Fam. Dilaridae, Berothidae and Sisyridae
65	Dilar septentrionalis Navás, 1912	ASI	5	Russia	Primorskiy	заповедник Кедровая Падь [Kedrovaya Pad Nature Reserve]	43.08°N	131.50°E		5.VIII.1978			Zakharenko, 1988	Neuroptera of the fauna of the USSR. II. Fam. Dilaridae, Berothidae and Sisyridae
65	Dilar septentrionalis Navás, 1912	ASI	5	Russia	Primorskiy	заповедник Кедровая Падь [Kedrovaya Pad Nature Reserve]	43.08°N	131.50°E		25.VII.1982			Zakharenko, 1988	Neuroptera of the fauna of the USSR. II. Fam. Dilaridae, Berothidae and Sisyridae
65	Dilar septentrionalis Navás, 1912	ASI	5	Russia	Primorskiy	Лримopский кp., Xacaнcкий p-н, n-ocтpoвГамoba, б. Teдякoвcкoro Cинёв C. [Primorskiy, Far East, Khasan]	42.55°N	130.65°E		4–8.VIII.2005	CAU	Beijing
65	Dilar septentrionalis Navás, 1912	ASI	5	Russia	Primorskiy	Рязановка [Ryazanovka, Region Primorje]	42.96°N	131.24°E		7.VII.1982			Zakharenko, 1988	Neuroptera of the fauna of the USSR. II. Fam. Dilaridae, Berothidae and Sisyridae
65	Dilar septentrionalis Navás, 1912	ASI	5	Russia	Primorskiy	ст.Тигровая [Tigrovaya]	43.17°N	133.25°E		7–9.VIII.1926			Zakharenko, 1988	Neuroptera of the fauna of the USSR. II. Fam. Dilaridae, Berothidae and Sisyridae
65	Dilar septentrionalis Navás, 1912	ASI	5	Russia	Primorskiy	Уссурийск [Ussuriysk]	43.80°N	131.97°E		7.VIII.1957			Zakharenko, 1988	Neuroptera of the fauna of the USSR. II. Fam. Dilaridae, Berothidae and Sisyridae
65	Dilar septentrionalis Navás, 1912	ASI	5	Russia	Primorskiy	Vladivostok	43.15°N	131.88°E		21.VII.1910	MNHN	Paris	Monserrat, 1988a	Revision de la obra de L. Navás, I
65	Dilar septentrionalis Navás, 1912	ASI	5	Russia	Primorskiy	Vladivostok	43.15°N	131.88°E		26.VI.1911	MNHN	Paris	Monserrat, 1988a	Revision de la obra de L. Navás, I
65	Dilar septentrionalis Navás, 1912	ASI	5	Russia	Primorskiy	Приморский край, Яковлевка [Primorsky Krai, Yakovlevka]	44.42°N	133.48°E		29.VI.1926			Zakharenko, 1988	Neuroptera of the fauna of the USSR. II. Fam. Dilaridae, Berothidae and Sisyridae
66	Dilar sinicus Nakahara, 1957	ASI	5	China	Gansu	Dangchang [宕昌]	33.77°N	104.02°E	1700	23.VII.1980	CAU	Beijing	Zhang et al., 2014a	Dilar from northern China
66	Dilar sinicus Nakahara, 1957	ASI	5	China	Hebei	Yuxian, Mt.Xiaowutaishan, Jinhekou [蔚县小五台山金河口]	39.83°N	114.78°E		1.VII.2004	CAU	Beijing	Zhang et al., 2014a	Dilar from northern China
66	Dilar sinicus Nakahara, 1957	ASI	5	China	Neimenggu	Autonomous Region, Mt. Helanshan, Shuimogou [贺兰山水磨沟]	38.9°N	105.97°E		5.VIII.2012	CAU	Beijing	Zhang et al., 2014a	Dilar from northern China
66	Dilar sinicus Nakahara, 1957	ASI	5	China	Neimenggu	Autonomous Region, Mt. Helanshan, Halawu [贺兰山哈拉乌北沟]	38.96°N	106.03°E		26.VIII.2012	CAU	Beijing
66	Dilar sinicus Nakahara, 1957	ASI	5	China	Neimenggu	Autonomous Region, Mt. Helanshan, Yaoba, Xiazigou [贺兰山腰坝霞子沟]	38.96°N	106.03°E		30.VIII.2012	CAU	Beijing
66	Dilar sinicus Nakahara, 1957	ASI	5	China	Neimenggu	Autonomous Region, Mt. Helanshan, Yaoba, Xuelingzi [贺兰山腰坝雪岭子]	38.96°N	106.03°E		31.VIII.2012	CAU	Beijing
66	Dilar sinicus Nakahara, 1957	ASI	5	China	Shanxi	between Henglingkuan Village and Wangmaoc[z]hen Town [横岭关和王茅镇之间]	35.42°N	111.6°E			NSMT	Tokyo	Oswald, 1998	Catalogue of the Dilaridae
66	Dilar sinicus Nakahara, 1957	ASI	5	China	Shanxi	Xixian [隰县]	36.5°N	110.92°E		23.VI.1916	CAU	Beijing	Zhang et al., 2014a	Dilar from northern China
66	Dilar sinicus Nakahara, 1957	ASI	5	China	Shanxi	Daning [大宁]	36.27°N	110.45°E		10.VI.1916	CAU	Beijing	Zhang et al., 2014a	Dilar from northern China
66	Dilar sinicus Nakahara, 1957	ASI	5	China	Shaanxi	Mt. Huashan, Qingkeping [华山青柯坪]	34.82°N	110.15°E		19.VI.1956	CAU	Beijing	Zhang et al., 2014a	Dilar from northern China
66	Dilar sinicus Nakahara, 1957	ASI	5	China	Shaanxi	Mt. Huashan, Ganquan, Qingquangou [华山甘泉清泉沟]	36.47°N	109.58°E		25.V.1971	CAU	Beijing	Zhang et al., 2014a	Dilar from northern China
66	Dilar sinicus Nakahara, 1957	ASI	5	China	Shaanxi	Ganquan, Qingquan Town [甘泉清泉镇]	36.28°N	109.51°E		6–29.VI.1971	CAU	Beijing
66	Dilar sinicus Nakahara, 1957	ASI	5	China	Shaanxi	Yan-an [延安]	35.35°N	107.68°E		27.VI.1973	CAU	Beijing	Zhang et al., 2014a	Dilar from northern China
66	Dilar sinicus Nakahara, 1957	ASI	5	China	Shaanxi	Dingbian [定边]	36.82°N	107.25°E		10.VIII.1976	CAU	Beijing	Zhang et al., 2014a	Dilar from northern China
66	Dilar sinicus Nakahara, 1957	ASI	5	China	Shaanxi	Ningshan County, Niubeiliang [宁陕县牛背梁]	33.82°N	108.83°E	1500	13.VII.2013	CAU	Beijing
66	Dilar sinicus Nakahara, 1957	ASI	5	China	Shaanxi	Ankang City, Ningshan County, Huoditang [安康市宁陕县火地塘]	33.43°N	108.45°E	1545	21.VII.2018	CAU	Beijing
66	Dilar sinicus Nakahara, 1957	ASI	5	China	Shaanxi	Mei County, Haoping Temple [眉县蒿坪寺]	33.98°N	107.65°E	1120	28–29.VI.2020	CAU	Beijing
67	Dilar spectabilis Zhang, Liu, H. Aspöck & U. Aspöck, 2014	ASI	5	China	Gansu	Pingliang, Mt. Kongdongshan [平凉市崆峒山]	34.9°N	108.5°E		29.VII.1992	CAU	Beijing	Zhang et al., 2014a	Dilar from northern China
67	Dilar spectabilis Zhang, Liu, H. Aspöck & U. Aspöck, 2014	ASI	5	China	Gansu	Danchang [宕昌]	34.03°N	104.38°E		15.VII.1980	CAU	Beijing	Zhang et al., 2014a	Dilar from northern China
67	Dilar spectabilis Zhang, Liu, H. Aspöck & U. Aspöck, 2014	ASI	5	China	Gansu	Tianshui City, Dangchuan Forestry, Maicaogou [天水党川林场麦草沟]	34.41°N	106.15°E		17.VII.2015	CAU	Beijing
67	Dilar spectabilis Zhang, Liu, H. Aspöck & U. Aspöck, 2014	ASI	5	China	Henan	Luanchuan, Longyuwan [栾川龙峪湾]	33.78°N	111.6°E		12.VII.1996	CAU	Beijing	Zhang et al., 2014a	Dilar from northern China
67	Dilar spectabilis Zhang, Liu, H. Aspöck & U. Aspöck, 2014	ASI	5	China	Ningxia	Autonomous Region, Mt. Liupanshan, Xiaonanchuan [六盘山小南川]	35.48°N	106.33°E	2040	27.VII.2012	CAU	Beijing	Zhang et al., 2014a	Dilar from northern China
67	Dilar spectabilis Zhang, Liu, H. Aspöck & U. Aspöck, 2014	ASI	5	China	Ningxia	Autonomous Region, Mt. Liupanshan, Erlonghe [六盘山二龙河]	35.48°N	106.33°E	2080	29.VII.2012	CAU	Beijing	Zhang et al., 2014a	Dilar from northern China
67	Dilar spectabilis Zhang, Liu, H. Aspöck & U. Aspöck, 2014	ASI	5	China	Ningxia	Autonomous Region, Mt. Liupanshan, Guimenguan [六盘山鬼门关]	35.48°N	106.33°E	2213	20.VII.2017	CAU	Beijing
67	Dilar spectabilis Zhang, Liu, H. Aspöck & U. Aspöck, 2014	ASI	5	China	Ningxia	Guyuan City, Jingyuan County, Longtan Forestry [固原市泾源县龙潭林场]	35.39°N	106.35°E		5.VII.2008	CAU	Beijing
67	Dilar spectabilis Zhang, Liu, H. Aspöck & U. Aspöck, 2014	ASI	5	China	Shaanxi	Mt. Taibaishan, Dadian [太白山大殿]	33.98°N	107.65°E		26.VII.1956	CAU	Beijing	Zhang et al., 2014a	Dilar from northern China
67	Dilar spectabilis Zhang, Liu, H. Aspöck & U. Aspöck, 2014	ASI	5	China	Shaanxi	Mt. Taibaishan, Haopingsi [太白山蒿坪寺]	33.98°N	107.65°E		20.VII.1956	CAU	Beijing	Zhang et al., 2014a	Dilar from northern China
67	Dilar spectabilis Zhang, Liu, H. Aspöck & U. Aspöck, 2014	ASI	5	China	Shaanxi	Mt. Taibaishan, Zhongshansi [太白山中山寺]	33.98°N	107.65°E	1500	17.VII.1982	CAU	Beijing	Zhang et al., 2014a	Dilar from northern China
67	Dilar spectabilis Zhang, Liu, H. Aspöck & U. Aspöck, 2014	ASI	5	China	Shaanxi	Mt. Taibaishan, Erlitou [太白山二里头]	33.95°N	107.77°E		25.VII.1956	CAU	Beijing
67	Dilar spectabilis Zhang, Liu, H. Aspöck & U. Aspöck, 2014	ASI	5	China	Shaanxi	Zhouzhi County, Mt. Taibaishan [周至县太白山]	33.95°N	107.77°E	1711	30.VII.2015	CAU	Beijing
67	Dilar spectabilis Zhang, Liu, H. Aspöck & U. Aspöck, 2014	ASI	5	China	Shaanxi	Zhouzhi County, Houzhenzi [周至县厚畛子]	33.85°N	107.84°E	1351–1759	12–15.VII.2018	CAU	Beijing
67	Dilar spectabilis Zhang, Liu, H. Aspöck & U. Aspöck, 2014	ASI	5	China	Shaanxi	Foping, Longcaoping [佛坪龙草坪]	33.27°N	109.68°E		16.VII.1985	CAU	Beijing	Zhang et al., 2014a	Dilar from northern China
67	Dilar spectabilis Zhang, Liu, H. Aspöck & U. Aspöck, 2014	ASI	5	China	Shaanxi	Qinling, Huoditang [秦岭火地塘]	33.43°N	108.45°E		7–24.VII.2016	CAU	Beijing
67	Dilar spectabilis Zhang, Liu, H. Aspöck & U. Aspöck, 2014	ASI	5	China	Shaanxi	[Xi-an City] Huyi [District], Changping [鄠邑长坪]	33.79°N	108.57°E	1456	9–13.VII.2020	CAU	Beijing
67	Dilar spectabilis Zhang, Liu, H. Aspöck & U. Aspöck, 2014	ASI	5	China	Shaanxi	Xi-an City, Huyi District, Zhuque Natural Forest Park [西安鄂邑区朱雀国家森林保护公园]	33.8°N	108.58°E	1580–1830	12.VII.2020	CAU	Beijing
67	Dilar spectabilis Zhang, Liu, H. Aspöck & U. Aspöck, 2014	ASI	6	China	Sichuan	Leshan, Mt. Emeishan [Jiulaodong] [峨眉山]	29.51°N	103.38°E	1800	9.VII.1957	CAU	Beijing	Zhang et al., 2015	Dilar from Southern China
67	Dilar spectabilis Zhang, Liu, H. Aspöck & U. Aspöck, 2014	ASI	6	China	Sichuan	Leshan, Mt. Emeishan [峨眉山]	29.52°N	103.34°E	2400–2500	5.VII.2011	HUAC	Vienna	Zhang et al., 2015	Dilar from Southern China
67	Dilar spectabilis Zhang, Liu, H. Aspöck & U. Aspöck, 2014	ASI	6	China	Sichuan	Mt. Emeishan, Jiulaodong [峨眉山九老洞]	29.52°N	103.34°E	1800	9.VII.1957	CAU	Beijing
67	Dilar spectabilis Zhang, Liu, H. Aspöck & U. Aspöck, 2014	ASI	6	China	Sichuan	Pingwu County, Wanglang Natural Reserve [平武县王朗自然保护区]	32.19°N	104.83°E	2300–2596	4–5.VII.2015	CAU	Beijing
67	Dilar spectabilis Zhang, Liu, H. Aspöck & U. Aspöck, 2014	ASI	6	China	Sichuan	Pingwu County, Tangjiahe, Caijiaba Natural Reserve [平武县唐家河蔡家坝自然保护区]	32.46°N	104.84°E	1369	8.VII.2018	CAU	Beijing
67	Dilar spectabilis Zhang, Liu, H. Aspöck & U. Aspöck, 2014	ASI	6	China	Sichuan	Pingwu County, Mupi Township, Jinfeng Village [平武县木皮乡金丰村]	32.51°N	104.54°E		16.VI.2020	CAU	Beijing
67	Dilar spectabilis Zhang, Liu, H. Aspöck & U. Aspöck, 2014	ASI	6	China	Sichuan	Ganzi State, Kangding City, Yulin Street [甘孜州康定榆林街道]	29.99°N	101.94°E	2999	24.VI.2020	CAU	Beijing
67	Dilar spectabilis Zhang, Liu, H. Aspöck & U. Aspöck, 2014	ASI	6	China	Sichuan	Liangshan State, Mianning County, Zhile Natural Reserve [凉山冕宁治勒省级自然保护区阔叶林]	28.92°N	102.23°E	2544	10.VIII.2020	CAU	Beijing
67	Dilar spectabilis Zhang, Liu, H. Aspöck & U. Aspöck, 2014	ASI	6	China	Sichuan	Xikang (=the present Sichuan Province and some parts of Xizang Autonomous Region)					CAU	Beijing	Zhang et al., 2015	Dilar from Southern China
68	Dilar stenopterus Yang, 1999	ASI	6	China	Fujian	Wuyishan, Mt. Huanggangshan [武夷山黄岗山]	27.85°N	117.77°E		27.VI.1980	CAU	Beijing	Zhang et al., 2015	Dilar from Southern China
69	Dilar striatus sp. nov.	ASI	7	Vietnam	Ha Noi	Ba Vi Distr[ict], Mt. Ba Vi	21.06°N	105.37°E	1000–1070	16–18.V.2012	NHMG	Geneva
70	Dilar subdolus Navás, 1932 (nomen dubium)	ASI	6	China	Jiangsu	Chinkiang [=Chen-chiang, =Chenkiang, =Zhenjiang]	32.05°N	119.43°E					Oswald, 1998	Catalogue of the Dilaridae
71	Dilar sumatranus Zhang, Liu, Aspöck & Aspöck in Zhang et al., 2016	ASI	8	Indonesia	Sumatra Utara	Utara Dairi	2.01°N	98.98°E		8.VI.1997	HUAC	Vienna	Zhang et al., 2016	Dilar from Southeast Asia
71	Dilar sumatranus Zhang, Liu, Aspöck & Aspöck in Zhang et al., 2016	ASI	8	Indonesia	Sumatra Utara	Pematang-Siantar	2.97°N	99.07°E	350		HUAC	Vienna
72	Dilar syriacus Navás, 1909 (nomen dubium)	ASI	1	Lebanon		near Beirut					MNHN	Paris	Aspöck, U. et al, 2015	The Dilaridae of the Balkan Peninsula and of Anatolia
73	Dilar taibaishanus Zhang, Liu, H. Aspöck & U. Aspöck, 2014	ASI	5	China	Shaanxi	Mt. Taibaishan, Haoping Temple [宝鸡太白山嵩坪寺]	33.98°N	107.65°E	1200	18.VII.1982	CAU	Beijing	Zhang et al., 2014a	Dilar from northern China
73	Dilar taibaishanus Zhang, Liu, H. Aspöck & U. Aspöck, 2014	ASI	5	China	Shaanxi	Mt. Taibaishan, Baiyun [太白山下白云]	33.98°N	107.65°E	1600	16.VII.1982	CAU	Beijing
74	Dilar taiwanensis Banks, 1937	ASI	6	China	Taiwan	Formosa, Arizan (=Mt. Alishan) [阿里山]	23.52°N	120.8°E		4.VI.1934	MCZ	Cambridge	Banks, 1937	Neuropteroid insects from Formosa
74	Dilar taiwanensis Banks, 1937	ASI	6	China	Taiwan					29.VII.1928	NSMT	Tokyo	Zhang et al., 2014c	Dilar from islands of East Asia
74	Dilar taiwanensis Banks, 1937	ASI	6	China	Taiwan	[Holotype of Dilar distinctus] Nantou, Sungkang ('Tattaka') [南投松岗]	24.09°N	121.17°E		24.V.1927	NSMT	Tokyo	Nakahara, 1955b	Dilaridae of Japan and Formosa (Neuroptera)
74	Dilar taiwanensis Banks, 1937	ASI	6	China	Taiwan	[Paratypes of Dilar distinctus] Hosa				21.III.1926	NSMT	Tokyo	Nakahara, 1955b	Dilaridae of Japan and Formosa (Neuroptera)
74	Dilar taiwanensis Banks, 1937	ASI	6	China	Taiwan	[Holotype of Nepal kanoi] Nantou, Sungkang ('Tattaka') [南投松岗]	24.09°N	121.17°E		24.V.1927	NSMT	Tokyo	Nakahara, 1955a	Formosan Neuroptera collected by the late Dr. T. Kano
74	Dilar taiwanensis Banks, 1937	ASI	6	China	Taiwan	[Paratypes of Nepal kanoi] Nantou, Sungkang ('Tattaka') [南投松岗]	24.09°N	121.17°E		13.VII.1927	NSMT	Tokyo	Nakahara, 1955a	Formosan Neuroptera collected by the late Dr. T. Kano
74	Dilar taiwanensis Banks, 1937	ASI	6	China	Taiwan	[Paratypes of Nepal kanoi] Tonbara				29.VII.1938	NSMT	Tokyo	Nakahara, 1955a	Formosan Neuroptera collected by the late Dr. T. Kano
74	Dilar taiwanensis Banks, 1937	ASI	6	China	Taiwan	Hualian County, Xiulin Township, Hehuanxi Creek Trail [南投县仁爱乡合欢溪步道]	24.17°N	121.22°E	2500	17.VI.2019	CAU	Beijing
74	Dilar taiwanensis Banks, 1937	ASI	6	China	Taiwan	Nantou, Tayuling [南投县大禹岭]	23.92°N	120.67°E	2500	8–18.VI.1998	NMNH	Washington	Zhang et al., 2014c	Dilar from islands of East Asia
74	Dilar taiwanensis Banks, 1937	ASI	6	China	Taiwan	Nantou, Sungkang [南投松岗]	23.92°N	120.67°E	2500	8–18.VI.1998	NMNH	Washington	Zhang et al., 2014c	Dilar from islands of East Asia
74	Dilar taiwanensis Banks, 1937	ASI	6	China	Taiwan	Nantou County, Renai Township, Meifeng [南投仁爱乡梅峰]	24.09°N	121.17°E	1700	15.VI.2019	CAU	Beijing
74	Dilar taiwanensis Banks, 1937	ASI	6	China	Taiwan	Nantou County, Renai Township, Meifeng [南投仁爱乡梅峰]	24.09°N	121.17°E	2150	15.VI.2019	CAU	Beijing
74	Dilar taiwanensis Banks, 1937	ASI	6	China	Taiwan	Nantou County, Renai Township, Biluxi [南投仁爱乡碧禄溪]	24.24°N	121.3°E	2300	15.VI.2019	CAU	Beijing
74	Dilar taiwanensis Banks, 1937	ASI	6	China	Taiwan	Nantou County, Renai Township, Yuanfeng [南投仁爱乡鸢峰]	24.24°N	121.3°E	2800	15.VI.2019	CAU	Beijing
74	Dilar taiwanensis Banks, 1937	ASI	6	China	Taiwan	Nantou County, Renai Township, Hehuanxi footpath [花莲秀林合欢溪]	24.27°N	121.28°E	2450	16.VI.2019	CAU	Beijing
74	Dilar taiwanensis Banks, 1937	ASI	6	China	Taiwan	Taidong County, Xiangyang National Forest Recreation Area [台东向阳国家森林游乐区]			2300	17.VI.2019	CAU	Beijing
74	Dilar taiwanensis Banks, 1937	ASI	6	China	Taiwan	Taihorin [Chiayi Country, Dalin (=Taihorin)] [嘉义县大林镇]	23.58°N	120.47°E		VI.1910	MFN	Berlin	Zhang et al., 2014c	Dilar from islands of East Asia
74	Dilar taiwanensis Banks, 1937	ASI	6	China	Taiwan	Taipei, Mt. Yangmingshan, Datun Park [台北市大屯公园]	25.15°N	121.53°E	900	17.VI.2012	CAU	Beijing	Zhang et al., 2014c	Dilar from islands of East Asia
74	Dilar taiwanensis Banks, 1937	ASI	6	China	Taiwan	Taoyuan, Mt. Tamanshan [桃园塔曼山]	24.7°N	121.45°E	1600	11.VI.2013	CAU	Beijing	Zhang et al., 2014c	Dilar from islands of East Asia
74	Dilar taiwanensis Banks, 1937	ASI	6	Japan	Iriomote Island	Upper Nakara River	24.33°N	123.82°E		12.III.1964	NSMT	Tokyo	Zhang et al., 2014c	Dilar from islands of East Asia
75	Dilar tianmuanus Yang, 2001	ASI	6	China	Anhui	Mt. Huangshan [Yungu] [黄山云谷]	30.02°N	118.02°E	1200	19.VII.1977	CAU	Beijing	Zhang et al., 2015	Dilar from Southern China
75	Dilar tianmuanus Yang, 2001	ASI	6	China	Zhejiang	Lin-an, Mt. Tianmushan [临安天目山]	30.32°N	119.42°E	1090	28.VI.1957	CAU	Beijing	Zhang et al., 2015	Dilar from Southern China
75	Dilar tianmuanus Yang, 2001	ASI	6	China	Zhejiang	Lin-an, Mt. Tianmushan [临安天目山]	30.37°N	119.43°E	1100	8.X.2012	CAU	Beijing	Zhang et al., 2015	Dilar from Southern China
75	Dilar tianmuanus Yang, 2001	ASI	6	China	Zhejiang	Lin-an, Mt. Tianmushan [临安天目山]	30.37°N	119.43°E		26.VII.2017	CAU	Beijing	Zhang et al., 2015	Dilar from Southern China
75	Dilar tianmuanus Yang, 2001	ASI	6	China	Zhejiang	Lin-an, Mt. Tianmushan, Qianmutian [天目山千亩田]	30.4°N	119.44°E	1300	1.VII.2013	CAU	Beijing
75	Dilar tianmuanus Yang, 2001	ASI	6	China	Zhejiang	Mt. Jiulongshan, Huangtanyu [九龙山黄坛淤]	28.36°N	118.88°E	480	3.VII.2013	CAU	Beijing
75	Dilar tianmuanus Yang, 2001	ASI	6	China	Zhejiang	Mt. Longwangshan [龙王山]	30.6°N	119.81°E	981	13.VI.2018	CAU	Beijing
76	Dilar tibetanus Yang, 1987	ASI	4	China	Tibet	Bomi County [波密]	29.85°N	95.77°E	3050	13.VII.1978	CAU	Beijing	Zhang et al., 2014b	Dilar from Tibet
76	Dilar tibetanus Yang, 1987	ASI	4	China	Tibet	Bomi County, Bayu Village [巴玉村]	29.85°N	95.77°E	2326	30.VI.2018	CAU	Beijing
76	Dilar tibetanus Yang, 1987	ASI	4	China	Tibet	Bomi County, gangyunshanlin [岗云杉林]	29.85°N	95.77°E	2625	29.VI.2018	CAU	Beijing
76	Dilar tibetanus Yang, 1987	ASI	4	China	Tibet	Bomi County, Mt. galonglashan [波密嘎龙拉山]	29.85°N	95.77°E	3026	13.VII.2013	CAU	Beijing	Zhang et al., 2014b	Dilar from Tibet
76	Dilar tibetanus Yang, 1987	ASI	4	China	Tibet	Linzhi City [林芝]	30.02°N	95.97°E	2030	12.VI.2009	CAU	Beijing	Zhang et al., 2014b	Dilar from Tibet
76	Dilar tibetanus Yang, 1987	ASI	4	China	Tibet	Motuo County, Beibeng Township [墨脱背崩乡]	29.24°N	95.18°E	939	14.V.2017	CAU	Beijing
76	Dilar tibetanus Yang, 1987	ASI	4	China	Tibet	Motuo County, Lulangbin Station [墨脱县鲁郎兵站]	29.82°N	94.74°E	2376	7.VI.2019	CAU	Beijing
76	Dilar tibetanus Yang, 1987	ASI	4	China	Tibet	Yigong County [易贡乡]	30.27°N	94.82°E	2300	15.VI.1978	CAU	Beijing	Zhang et al., 2014b	Dilar from Tibet
76	Dilar tibetanus Yang, 1987	ASI	4	China	Tibet	Yigong County [易贡乡]	30.27°N	94.82°E	2300	26.VIII.1983	CAU	Beijing	Zhang et al., 2014b	Dilar from Tibet
76	Dilar tibetanus Yang, 1987	ASI	4	China	Tibet	Zhamu Town [扎木]	29.33°N	91.82°E	2700	6.VI.1978	CAU	Beijing	Zhang et al., 2014b	Dilar from Tibet
77	Dilar truncatus Li, U. Aspöck, H. Aspöck & Liu, 2020	ASI	3	Sri Lanka	North Central	Anu[radhapura] Dist[rict]. Wildlife Soc. Bungalow Hunuwilagama, Wilpattu	8.41°N	80.13°E	61	10–19.III.1970	PCWH	Farnham	Li et al., 2020	Dilar from South Asia
78	Dilar turcicus Hagen, 1858	ASI	1	Armenia							MCZ	Cambridge	Aspöck, U. et al, 2015	The Dilaridae of the Balkan Peninsula and of Anatolia
78	Dilar turcicus Hagen, 1858	EUR	1	Bosnia and Herzegovina									Devetak, 1992b	Present knowledge of the Megaloptera, Raphidioptera and Neuroptera of Yugoslavia
78	Dilar turcicus Hagen, 1858	EUR	1	Bosnia and Herzegovina		Domanovići near Čapljina	43.14°N	18.08°E					Pongrács, 1913	Újabb adatok Magyarország neuroptera-faunájához
78	Dilar turcicus Hagen, 1858	EUR	1	Bulgaria		map 90, page 287							Aspöck, H. et al, 1980	Die Neuropteren Europas
78	Dilar turcicus Hagen, 1858	EUR	1	Bulgaria		Figure 4, page 277							Popov, 2002	Zoogeographical analysis of Neuroptera in Bulgaria
78	Dilar turcicus Hagen, 1858	EUR	1	Bulgaria	Blagoevgrad	Belasitsa Mts., Belasitsa Chalet	41.37°N	23.13°E		13.VII.1978			Popov, 2007	Distribution of the families of Neuroptera with low species diversity in Bulgaria
78	Dilar turcicus Hagen, 1858	EUR	1	Bulgaria	Blagoevgrad	Kresna Gorge	41.8°N	23.17°E					Popov, 1964	What do we know on the distribution of Neuropteroidea in Bulgaria
78	Dilar turcicus Hagen, 1858	EUR	1	Bulgaria	Blagoevgrad	Kresna Gorge (as Kresnensko defile)	41.8°N	23.17°E		29.V.1929	NMP	Prague	Zelený, 1971	Neuroptera, Megaloptera und Mecoptera aus Bulgarien
78	Dilar turcicus Hagen, 1858	EUR	1	Bulgaria	Blagoevgrad	Kresna Gorge (as Kresnensko defile)	41.8°N	23.17°E					Popov, 1993	Raphidiopteren und Neuropteren aus Bulgarien in den Sammlungen des Nationalmuseums in Prag
78	Dilar turcicus Hagen, 1858	EUR	1	Bulgaria	Blagoevgrad	Kresna Gorge near Kresna Town	41.8°N	23.17°E					Popov, 2001	snakeflies and the lacewing insects of the Kresna Gorge (SW Bulgaria)
78	Dilar turcicus Hagen, 1858	EUR	1	Bulgaria	Blagoevgrad	Kresnensdo Defile (Kresna Gorge)	41.8°N	23.17°E					Popov, 1993	Raphidiopteren und Neuropteren aus Bulgarien in den Sammlungen des Nationalmuseums in Prag
78	Dilar turcicus Hagen, 1858	EUR	1	Bulgaria	Blagoevgrad	Kresnensko Hanche	41.78°N	23.15°E					Popov, 2001	snakeflies and the lacewing insects of the Kresna Gorge (SW Bulgaria)
78	Dilar turcicus Hagen, 1858	EUR	1	Bulgaria	Blagoevgrad	Peyu Yavorov Railway Station	41.75°N	23.15°E					Popov, 2001	snakeflies and the lacewing insects of the Kresna Gorge (SW Bulgaria)
78	Dilar turcicus Hagen, 1858	EUR	1	Bulgaria	Blagoevgrad	Pirin Mts., Popina Laka	41.67°N	23.38°E	1200	29.VII.1969			Popov, 2007	Distribution of the families of Neuroptera with low species diversity in Bulgaria
78	Dilar turcicus Hagen, 1858	EUR	1	Bulgaria	Blagoevgrad	Pirin Mts., above Sugarevo near Melnik	41.56°N	24.44°E		23.VI.2001			Popov, 2007	Distribution of the families of Neuroptera with low species diversity in Bulgaria
78	Dilar turcicus Hagen, 1858	EUR	1	Bulgaria	Blagoevgrad	Pirin Mts., Pirin Village	41.55°N	23.56°E		22.VI.2001			Popov, 2007	Distribution of the families of Neuroptera with low species diversity in Bulgaria
78	Dilar turcicus Hagen, 1858	EUR	1	Bulgaria	Blagoevgrad	Pirin Mts., Kalimantsi	41.46°N	23.48°E		9–12.V.2002			Popov, 2007	Distribution of the families of Neuroptera with low species diversity in Bulgaria
78	Dilar turcicus Hagen, 1858	EUR	1	Bulgaria	Blagoevgrad	Slavyanka Mts.	41.37°N	23.62°E					Popov, 1964	What do we know on the distribution of Neuropteroidea in Bulgaria
78	Dilar turcicus Hagen, 1858	EUR	1	Bulgaria	Blagoevgrad	Slavyanka Mts.	41.38°N	23.62°E	1100	17.VI.1937			Popov, 2007	Distribution of the families of Neuroptera with low species diversity in Bulgaria
78	Dilar turcicus Hagen, 1858	EUR	1	Bulgaria	Blagoevgrad	Slavyanka Mts.	41.38°N	23.62°E	1100	1.VII.1937			Popov, 2007	Distribution of the families of Neuroptera with low species diversity in Bulgaria
78	Dilar turcicus Hagen, 1858	EUR	1	Bulgaria	Blagoevgrad	Stara Kresna Railway Station	41.79°N	23.18°E					Popov, 2001	snakeflies and the lacewing insects of the Kresna Gorge (SW Bulgaria)
78	Dilar turcicus Hagen, 1858	EUR	1	Bulgaria	Blagoevgrad	Struma Valley, Kozhuh Hill near Petrich	41.45°N	23.25°E		14.VI.1982			Popov, 2007	Distribution of the families of Neuroptera with low species diversity in Bulgaria
78	Dilar turcicus Hagen, 1858	EUR	1	Bulgaria	Blagoevgrad	Struma Valley, Kozhuh Hill near Petrich	41.45°N	23.25°E		10.V.1983			Popov, 2007	Distribution of the families of Neuroptera with low species diversity in Bulgaria
78	Dilar turcicus Hagen, 1858	EUR	1	Bulgaria	Blagoevgrad	Struma Valley, Kozhuh Hill near Petrich	41.45°N	23.25°E		17.V.1983			Popov, 2007	Distribution of the families of Neuroptera with low species diversity in Bulgaria
78	Dilar turcicus Hagen, 1858	EUR	1	Bulgaria	Blagoevgrad	Struma Valley, Kozhuh Hill near Petrich	41.45°N	23.25°E		10.VI.1983			Popov, 2007	Distribution of the families of Neuroptera with low species diversity in Bulgaria
78	Dilar turcicus Hagen, 1858	EUR	1	Bulgaria	Blagoevgrad	Struma Valley, Kozhuh Hill near Petrich	41.45°N	23.25°E		11.V.1988			Popov, 2007	Distribution of the families of Neuroptera with low species diversity in Bulgaria
78	Dilar turcicus Hagen, 1858	EUR	1	Bulgaria	Blagoevgrad	Struma Valley, Kozhuh Hill (Rupite), NE of Petrich	42.37°N	27.72°E		1–5.VI.1998			Dobosz & Popov, 2018	New data about the distribution of Neuropterida in Bulgaria and Romania
78	Dilar turcicus Hagen, 1858	EUR	1	Bulgaria	Blagoevgrad	Struma Valley, Kresna Gorge from Stara Kresna Railway Station to Kresna Town	41.78°N	23.17°E					Popov, 2007	Distribution of the families of Neuroptera with low species diversity in Bulgaria
78	Dilar turcicus Hagen, 1858	EUR	1	Bulgaria	Blagoevgrad	Imathia, SW Georgiani Georgiani (SSW Veria)	41.92°N	23.1°E		7.VI.1967			Popov, 2007	Distribution of the families of Neuroptera with low species diversity in Bulgaria
78	Dilar turcicus Hagen, 1858	EUR	1	Bulgaria	Blagoevgrad	Struma Valley, Zheleznitsa near Simitli	41.92°N	23.1°E		3.VI.1972			Popov, 2007	Distribution of the families of Neuroptera with low species diversity in Bulgaria
78	Dilar turcicus Hagen, 1858	EUR	1	Bulgaria	Burgas	Black Sea Coast, Sozopol	42.37°N	27.72°E		13.VII.2004			Dobosz & Popov, 2018	New data about the distribution of Neuropterida in Bulgaria and Romania
78	Dilar turcicus Hagen, 1858	EUR	1	Bulgaria	Burgas	Strandja Mts., Katundere Valley near Zvezdets	42.07°N	27.45°E		11.VII.1973			Popov, 2007	Distribution of the families of Neuroptera with low species diversity in Bulgaria
78	Dilar turcicus Hagen, 1858	EUR	1	Bulgaria	Burgas	Strandja Mts., Kovach site near Zvezdets	42.08°N	27.43°E		20.VII.1973			Popov, 2007	Distribution of the families of Neuroptera with low species diversity in Bulgaria
78	Dilar turcicus Hagen, 1858	EUR	1	Bulgaria	Burgas	Strandja Mts., Krushevets	42.27°N	27.49°E		5.VIII.1981			Popov, 2007	Distribution of the families of Neuroptera with low species diversity in Bulgaria
78	Dilar turcicus Hagen, 1858	EUR	1	Bulgaria	Burgas	Strandja Mts., Malko Tarnovo	42.02°N	27.62°E		30.VII.1983			Popov, 2007	Distribution of the families of Neuroptera with low species diversity in Bulgaria
78	Dilar turcicus Hagen, 1858	EUR	1	Bulgaria	Burgas	Strandja Mts., 10 km S of Yasna Polyana	42.22°N	27.59°E		5.VIII.1981			Popov, 2007	Distribution of the families of Neuroptera with low species diversity in Bulgaria
78	Dilar turcicus Hagen, 1858	EUR	1	Bulgaria	Burgas	Strandja Mts., Zabernovska River near ist outfall in Mladezhka River	42.08°N	27.55°E		6.VII.1981			Popov, 2007	Distribution of the families of Neuroptera with low species diversity in Bulgaria
78	Dilar turcicus Hagen, 1858	EUR	1	Bulgaria	Haskovo	Rodopi, Markovo-Biela Cerkva	41.92°N	24.33°E	1000	3.VII.1978	CHRR	Scheibbs	Aspöck, U. et al, 2015	The Dilaridae of the Balkan Peninsula and of Anatolia
78	Dilar turcicus Hagen, 1858	EUR	1	Bulgaria	Kardzhali	Eastern Rhodopes, E of Krumovgrad	41.47°N	25.67°E		22.VII.1968			Popov, 2007	Distribution of the families of Neuroptera with low species diversity in Bulgaria
78	Dilar turcicus Hagen, 1858	EUR	1	Bulgaria	Sliven		42.68°N	26.33°E					Popov, 1964	What do we know on the distribution of Neuropteroidea in Bulgaria
78	Dilar turcicus Hagen, 1858	EUR	1	Bulgaria	Sliven	Eastern Stara Planina, Sliven	42.63°N	26.17°E					Popov, 2007	Distribution of the families of Neuroptera with low species diversity in Bulgaria
78	Dilar turcicus Hagen, 1858	EUR	1	Bulgaria	Smolyan	Western Rhodopes, Polkovnik Serafimovo near Smolyan	41.44°N	24.83°E	1000	15–20.VIII.1970			Popov, 2007	Distribution of the families of Neuroptera with low species diversity in Bulgaria
78	Dilar turcicus Hagen, 1858	EUR	1	Bulgaria	Sofia	Central Stara Planina, Sini Vir site near Etropole	42.33°N	23.55°E		12.VIII.1974			Popov, 2007	Distribution of the families of Neuroptera with low species diversity in Bulgaria
78	Dilar turcicus Hagen, 1858	EUR	1	Bulgaria	Sofia	Kostenets (as Kontanec)	42.25°N	23.85°E		VII.1935	NMP	Prague	Zelený, 1971	Neuroptera, Megaloptera und Mecoptera aus Bulgarien
78	Dilar turcicus Hagen, 1858	EUR	1	Bulgaria	Sofia	Kontanec (Kostenec bei Ihtiman)	42.3°N	23.86°E					Popov, 1993	Raphidiopteren und Neuropteren aus Bulgarien in den Sammlungen des Nationalmuseums in Prag
78	Dilar turcicus Hagen, 1858	EUR	1	Bulgaria	Sofia	Central Stara Planina, Etropole Monastery	42.33°N	23.55°E		9.VII.1972			Popov, 2007	Distribution of the families of Neuroptera with low species diversity in Bulgaria
78	Dilar turcicus Hagen, 1858	EUR	1	Bulgaria	Sofia	Kostenets	42.25°N	23.85°E					Popov, 2007	Distribution of the families of Neuroptera with low species diversity in Bulgaria
78	Dilar turcicus Hagen, 1858	EUR	1	Bulgaria	Sofia	Rila Mts.	42.18°N	23.58°E					Popov, 2007	Distribution of the families of Neuroptera with low species diversity in Bulgaria
78	Dilar turcicus Hagen, 1858	EUR	1	Bulgaria	Sofia	Western Stara Planina, Lakatnik in Iskar Gorge	42.97°N	23.52°E		31.VII.1965			Popov, 2007	Distribution of the families of Neuroptera with low species diversity in Bulgaria
78	Dilar turcicus Hagen, 1858	EUR	1	Croatia									Devetak, 1992b	Present knowledge of the Megaloptera, Raphidioptera and Neuroptera of Yugoslavia
78	Dilar turcicus Hagen, 1858	EUR	1	Croatia	Split-Dalmatia	Brač, Supetar	43.38°N	16.56°E					Devetak, 1992a	Megaloptera, Raphidioptera and Planipennia of Croatia
78	Dilar turcicus Hagen, 1858	EUR	1	Croatia	Split-Dalmatia	Brač, Nerežišca	43.33°N	16.58°E					Devetak, 1992a	Megaloptera, Raphidioptera and Planipennia of Croatia
78	Dilar turcicus Hagen, 1858	EUR	1	Croatia	Split-Dalmatia	Brač, Vidova gora	43.28°N	16.62°E					Devetak, 1992a	Megaloptera, Raphidioptera and Planipennia of Croatia
78	Dilar turcicus Hagen, 1858	EUR	1	Montenegro	Andrijevica	Tepca, Durmitor National Park	43.21°N	19.08°E	1050	16.VII.1985			Devetak, 1991	Neuropteroidea. Megaloptera, Raphidioptera, Planipennia (Insecta)
78	Dilar turcicus Hagen, 1858	EUR	1	North Macedonia		S Titov Veles	41.5°N	22°E	400	13.VI.1974	CHRR	Scheibbs	Aspöck, U. et al, 2015	The Dilaridae of the Balkan Peninsula and of Anatolia
78	Dilar turcicus Hagen, 1858	EUR	1	North Macedonia		S Titov Veles	41.5°N	22°E	400	13.VI.1974	HUAC	Vienna	Aspöck, U. et al, 2015	The Dilaridae of the Balkan Peninsula and of Anatolia
78	Dilar turcicus Hagen, 1858	EUR	1	North Macedonia		50 km SO Titov Veles	41.58°N	21.83°E		10.VI.1969	HUAC	Vienna	Aspöck, U. et al, 2015	The Dilaridae of the Balkan Peninsula and of Anatolia
78	Dilar turcicus Hagen, 1858	EUR	1	North Macedonia		Stari Dojran	41.17°N	22.72°E		10–19.VI.1955	HUAC	Vienna	Aspöck, U. et al, 2015	The Dilaridae of the Balkan Peninsula and of Anatolia
78	Dilar turcicus Hagen, 1858	EUR	1	North Macedonia		Jakupica, Urnat Kamen	41.83°N	21.23°E	1300	8.VII.2011			Devetak et al., 2015	Fauna of the Neuropterida (Raphidioptera, Neuroptera) of the Protected Area Jasen, Macedonia: a summer flash
78	Dilar turcicus Hagen, 1858	EUR	1	North Macedonia		Matka, Canyon of the Treska River	41.92°N	21.28°E	350	11.VII.2011			Devetak et al., 2015	Fauna of the Neuropterida (Raphidioptera, Neuroptera) of the Protected Area Jasen, Macedonia: a summer flash
78	Dilar turcicus Hagen, 1858	EUR	1	North Macedonia		Matka, Treska Schlucht	41.98°N	21.38°E		23–27.VI.1955	HUAC	Vienna	Aspöck, U. et al, 2015	The Dilaridae of the Balkan Peninsula and of Anatolia
78	Dilar turcicus Hagen, 1858	EUR	1	North Macedonia		Rudine, Plateau	41.88°N	21.22°E	1050–1070	7.VII.2011			Devetak et al., 2015	Fauna of the Neuropterida (Raphidioptera, Neuroptera) of the Protected Area Jasen, Macedonia: a summer flash
78	Dilar turcicus Hagen, 1858	EUR	1	Greece	Central Greece	Attika, Pendelikin (N, E und S-Hänge)	38.07°N	23.92°E	400–900	18–19.V.1990	CHRR	Scheibbs	Aspöck, U. et al, 2015	The Dilaridae of the Balkan Peninsula and of Anatolia
78	Dilar turcicus Hagen, 1858	EUR	1	Greece	Central Greece	Evrytania, N Domnista (Bachtal)	38.75°N	21.85°E		21.VII.1990	CHRR	Scheibbs	Aspöck, U. et al, 2015	The Dilaridae of the Balkan Peninsula and of Anatolia
78	Dilar turcicus Hagen, 1858	EUR	1	Greece	Central Greece	Pthiotis, Pindos, Timfristos-N-Hang, 2 km E Agios Triada	38.97°N	21.83°E	850	07.VIII.1991	CHRR	Scheibbs	Aspöck, U. et al, 2015	The Dilaridae of the Balkan Peninsula and of Anatolia
78	Dilar turcicus Hagen, 1858	EUR	1	Greece	Central Macedonia	Chalkididi, Amea-Polygiros	40.45°N	23.52°E	800–950	28.VII.1978	CHRR	Scheibbs	Aspöck, U. et al, 2015	The Dilaridae of the Balkan Peninsula and of Anatolia
78	Dilar turcicus Hagen, 1858	EUR	1	Greece	Central Macedonia	Chalkidiki, E und SW Arnaia	40.5°N	23.6°E	800	26–28.VII.1978	HUAC	Vienna	Aspöck, U. et al, 2015	The Dilaridae of the Balkan Peninsula and of Anatolia
78	Dilar turcicus Hagen, 1858	EUR	1	Greece	Central Macedonia	Imathia, SW Georgiani Georgiani (SSW Veria)	40.47°N	22.15°E	600–700	12.VII.1990	CHRR	Scheibbs	Aspöck, U. et al, 2015	The Dilaridae of the Balkan Peninsula and of Anatolia
78	Dilar turcicus Hagen, 1858	EUR	1	Greece	Central Macedonia	Kastoria, W Zouzouli	40.2°N	21.02°E	1100	29.VII.1990	CHRR	Scheibbs	Aspöck, U. et al, 2015	The Dilaridae of the Balkan Peninsula and of Anatolia
78	Dilar turcicus Hagen, 1858	EUR	1	Greece	Central Macedonia	Kozani, W Pendalofon	40.23°N	21.15°E	1300	31.VII.1978	CHRR	Scheibbs	Aspöck, U. et al, 2015	The Dilaridae of the Balkan Peninsula and of Anatolia
78	Dilar turcicus Hagen, 1858	EUR	1	Greece	Central Macedonia	Litochoron	40.1°N	22.42°E	300	14–22.VI.1957	HUAC	Vienna	Aspöck, U. et al, 2015	The Dilaridae of the Balkan Peninsula and of Anatolia
78	Dilar turcicus Hagen, 1858	EUR	1	Greece	Central Macedonia	Litochoron	40.1°N	22.42°E	300	6–13.VII.1957	HUAC	Vienna	Aspöck, U. et al, 2015	The Dilaridae of the Balkan Peninsula and of Anatolia
78	Dilar turcicus Hagen, 1858	EUR	1	Greece	Central Macedonia	Litochoron	40.1°N	22.42°E		16.VIII.1973	HUAC	Vienna	Aspöck, U. et al, 2015	The Dilaridae of the Balkan Peninsula and of Anatolia
78	Dilar turcicus Hagen, 1858	EUR	1	Greece	Central Macedonia	Olymp, Litochoron	40.1°N	22.42°E		7–12.VI.1957	HUAC	Vienna	Aspöck, U. et al, 2015	The Dilaridae of the Balkan Peninsula and of Anatolia
78	Dilar turcicus Hagen, 1858	EUR	1	Greece	Central Macedonia	Olymp, Karia	39.99°N	22.39°E	700	18.VII.1974	HUAC	Vienna	Aspöck, U. et al, 2015	The Dilaridae of the Balkan Peninsula and of Anatolia
78	Dilar turcicus Hagen, 1858	EUR	1	Greece	Central Macedonia	Olymp, Karia	39.99°N	22.39°E	700	12.VII.1974	HUAC	Vienna	Aspöck, U. et al, 2015	The Dilaridae of the Balkan Peninsula and of Anatolia
78	Dilar turcicus Hagen, 1858	EUR	1	Greece	Central Macedonia	Olymp, Kataphygion	38.08°N	22.42°E	2100	6–11.VII.1962	HUAC	Vienna	Aspöck, U. et al, 2015	The Dilaridae of the Balkan Peninsula and of Anatolia
78	Dilar turcicus Hagen, 1858	EUR	1	Greece	Central Macedonia	Olymp, Kloster Agios Dionysios	37.77°N	20.9°E	1000	24.VI.–13.VII.1957	HUAC	Vienna	Aspöck, U. et al, 2015	The Dilaridae of the Balkan Peninsula and of Anatolia				1957
78	Dilar turcicus Hagen, 1858	EUR	1	Greece	Central Macedonia	Olymp, Schutzhaus	40.1°N	22.5°E	1000	2.VIII.1997	CHRR	Scheibbs	Aspöck, U. et al, 2015	The Dilaridae of the Balkan Peninsula and of Anatolia
78	Dilar turcicus Hagen, 1858	EUR	1	Greece	Central Macedonia	Piera, Olympos	40.08°N	22.38°E		2.VIII.1985	CHRR	Scheibbs	Aspöck, U. et al, 2015	The Dilaridae of the Balkan Peninsula and of Anatolia
78	Dilar turcicus Hagen, 1858	EUR	1	Greece	East Macedonia and Thrace	Alexandroupolis	40.88°N	25.84°E	100	9.VI.1973	HUAC	Vienna	Aspöck, U. et al, 2015	The Dilaridae of the Balkan Peninsula and of Anatolia
78	Dilar turcicus Hagen, 1858	EUR	1	Greece	East Macedonia and Thrace	Prov. Evros	41.17°N	26.08°E					Popov, 2004	List of Raphidioptera, Neuroptera and Mecoptera published from the Eastern Rhodopes (Bulgaria and Greece)
78	Dilar turcicus Hagen, 1858	EUR	1	Greece	East Macedonia and Thrace	Insel Samothraki, bei Kirche Kremniotissa	40.42°N	25.57°E	400	24.V.1989	CHRR	Scheibbs	Aspöck, U. et al, 2015	The Dilaridae of the Balkan Peninsula and of Anatolia
78	Dilar turcicus Hagen, 1858	EUR	1	Greece	East Macedonia and Thrace	Kavala, Karia	40.1°N	22.43°E	800	15.VIII.1988	HUAC	Vienna	Aspöck, U. et al, 2015	The Dilaridae of the Balkan Peninsula and of Anatolia
78	Dilar turcicus Hagen, 1858	EUR	1	Greece	East Macedonia and Thrace	Thasos, Ipsarion	40.73°N	24.65°E	1000	6.VI.1973	HUAC	Vienna	Aspöck, U. et al, 2015	The Dilaridae of the Balkan Peninsula and of Anatolia
78	Dilar turcicus Hagen, 1858	EUR	1	Greece	East Macedonia and Thrace	Thasos, Panagia	40.73°N	24.73°E		1973	HUAC	Vienna	Aspöck, U. et al, 2015	The Dilaridae of the Balkan Peninsula and of Anatolia
78	Dilar turcicus Hagen, 1858	EUR	1	Greece	East Macedonia and Thrace	Thasos, 2 km NE von Marie´	40.7°N	24.65°E	400	17.VI.1979	CHRR	Scheibbs	Aspöck, U. et al, 2015	The Dilaridae of the Balkan Peninsula and of Anatolia
78	Dilar turcicus Hagen, 1858	EUR	1	Greece	East Macedonia and Thrace	Thrakien, Berg Heptadendros (W-Hang)	41.03°N	25.82°E	400	29.V.1991	CHRR	Scheibbs	Aspöck, U. et al, 2015	The Dilaridae of the Balkan Peninsula and of Anatolia
78	Dilar turcicus Hagen, 1858	EUR	1	Greece	East Macedonia and Thrace	Thrakien, Kapsalo	41.08°N	26.08°E	700	10.VI	HUAC	Vienna	Aspöck, U. et al, 2015	The Dilaridae of the Balkan Peninsula and of Anatolia
78	Dilar turcicus Hagen, 1858	EUR	1	Greece	Epirus	Ioannina, NE Metsovo Umg.Katara-Paß	39.8°N	21.23°E	1600–1730	24.VII.1990	CHRR	Scheibbs	Aspöck, U. et al, 2015	The Dilaridae of the Balkan Peninsula and of Anatolia
78	Dilar turcicus Hagen, 1858	EUR	1	Greece	Epirus	Ioannina, SSW Vitsa	39.85°N	20.77°E	820	27.VII.1990	CHRR	Scheibbs	Aspöck, U. et al, 2015	The Dilaridae of the Balkan Peninsula and of Anatolia
78	Dilar turcicus Hagen, 1858	EUR	1	Greece	Epirus	Ionnina, Mitsikeli-Gebirge, SE Elati	39.82°N	20.77°E	1100	26–27.VI.1990	CHRR	Scheibbs	Aspöck, U. et al, 2015	The Dilaridae of the Balkan Peninsula and of Anatolia
78	Dilar turcicus Hagen, 1858	EUR	1	Greece	Epirus	Ionnina, Mitsikeli-Gebirge, SE Elati	39.82°N	20.77°E	1100	26–27.VI.1990	CHRR	Scheibbs	Aspöck, U. et al, 2015	The Dilaridae of the Balkan Peninsula and of Anatolia
78	Dilar turcicus Hagen, 1858	EUR	1	Greece	Epirus	Smolikas, Furka	40.15°N	20.93°E	1600	12.VII.1991	CHRR	Scheibbs	Aspöck, U. et al, 2015	The Dilaridae of the Balkan Peninsula and of Anatolia
78	Dilar turcicus Hagen, 1858	EUR	1	Greece	Ionian Islands	Korfu	39.6°N	19.83°E					Oswald, 1998	Catalogue of the Dilaridae
78	Dilar turcicus Hagen, 1858	EUR	1	Greece	Ionian Islands	Corfu (island)	39.58°N	19.87°E			NMW	Vienna	Aspöck, U. et al, 2015	The Dilaridae of the Balkan Peninsula and of Anatolia
78	Dilar turcicus Hagen, 1858	EUR	1	Greece	Ionian Islands	Makri	38.37°N	21.03°E		25.VI.1964	HUAC	Vienna	Aspöck, U. et al, 2015	The Dilaridae of the Balkan Peninsula and of Anatolia
78	Dilar turcicus Hagen, 1858	EUR	1	Greece	North Aegean	Chios, 5 km NÖ Piramá	38.53°N	29.9°E	170	20.V.1975	CHRR	Scheibbs	Aspöck, U. et al, 2015	The Dilaridae of the Balkan Peninsula and of Anatolia
78	Dilar turcicus Hagen, 1858	EUR	1	Greece	North Aegean	Chios, N Keramos	38.57°N	25.93°E	60	73.V.1975	CHRR	Scheibbs	Aspöck, U. et al, 2015	The Dilaridae of the Balkan Peninsula and of Anatolia
78	Dilar turcicus Hagen, 1858	EUR	1	Greece	North Aegean	Ikaria, Milopo-Monokampion	37.65°N	26.33°E	280–650	22.V.1973	HUAC	Vienna	Aspöck, U. et al, 2015	The Dilaridae of the Balkan Peninsula and of Anatolia
78	Dilar turcicus Hagen, 1858	EUR	1	Greece	North Aegean	Ikaria, Chrisostomos	37.58°N	26.22°E	250–450	24.V.1973	HUAC	Vienna	Aspöck, U. et al, 2015	The Dilaridae of the Balkan Peninsula and of Anatolia
78	Dilar turcicus Hagen, 1858	EUR	1	Greece	North Aegean	Lesbos, Olympos-Gebirge, SW Agiasos	39.07°N	26.35°E	890	08–09.VII.2014	CHRR	Scheibbs	Aspöck, U. et al, 2015	The Dilaridae of the Balkan Peninsula and of Anatolia
78	Dilar turcicus Hagen, 1858	EUR	1	Greece	North Aegean	Lesbos, Olympos-Gebirge, SE Agiasos	39.06°N	26.39°E	750	30.VI.2014	CHRR	Scheibbs	Aspöck, U. et al, 2015	The Dilaridae of the Balkan Peninsula and of Anatolia
78	Dilar turcicus Hagen, 1858	EUR	1	Greece	North Aegean	Lesbos, Olympos-Gebirge, SW Agiasos	39.07°N	26.35°E	890	08.VII.2014	CHRR	Scheibbs	Aspöck, U. et al, 2015	The Dilaridae of the Balkan Peninsula and of Anatolia
78	Dilar turcicus Hagen, 1858	EUR	1	Greece	North Aegean	Lesbos, Olympos-Gebirge, SW Agiasos	39.08°N	26.35°E	730	30.VI.2014	CHRR	Scheibbs	Aspöck, U. et al, 2015	The Dilaridae of the Balkan Peninsula and of Anatolia
78	Dilar turcicus Hagen, 1858	EUR	1	Greece	North Aegean	Lesbos, Olympos-Gebirge, SW Agiasos	39.07°N	26.35°E	890	29.VI.2014	CHRR	Scheibbs	Aspöck, U. et al, 2015	The Dilaridae of the Balkan Peninsula and of Anatolia
78	Dilar turcicus Hagen, 1858	EUR	1	Greece	North Aegean	Lesbos, Olympos-Gebirge, SW Agiasos	39.08°N	26.35°E	730	29.VI.2014	CHRR	Scheibbs	Aspöck, U. et al, 2015	The Dilaridae of the Balkan Peninsula and of Anatolia
78	Dilar turcicus Hagen, 1858	EUR	1	Greece	North Aegean	Lesbos, 7 km E Plomari	38.98°N	26.43°E	110	31.V.1975	CHRR	Scheibbs	Aspöck, U. et al, 2015	The Dilaridae of the Balkan Peninsula and of Anatolia
78	Dilar turcicus Hagen, 1858	EUR	1	Greece	North Aegean	Samos, Mytilini-Pirgos	37.75°N	26.83°E	250–500	21.V.1973	HUAC	Vienna	Aspöck, U. et al, 2015	The Dilaridae of the Balkan Peninsula and of Anatolia
78	Dilar turcicus Hagen, 1858	EUR	1	Greece	Peloponnese	Achia, Mega Spileon	38.08°N	22.17°E	1000	26.V.1969	HUAC	Vienna	Aspöck, U. et al, 2015	The Dilaridae of the Balkan Peninsula and of Anatolia
78	Dilar turcicus Hagen, 1858	EUR	1	Greece	Peloponnese	Arkadien, Parnon-Gebirge, Gaitanorachi	37.23°N	22.63°E	1550–1600	17.VI.2006	CHRR	Scheibbs	Aspöck, U. et al, 2015	The Dilaridae of the Balkan Peninsula and of Anatolia
78	Dilar turcicus Hagen, 1858	EUR	1	Greece	Peloponnese	Lakonien, WNW Richia	36.86°N	22.98°E	560	10.V.2005	CHRR	Scheibbs	Aspöck, U. et al, 2015	The Dilaridae of the Balkan Peninsula and of Anatolia
78	Dilar turcicus Hagen, 1858	EUR	1	Greece	Peloponnese	Lakonien, Parnon-Gebirge, Berg Kanelia	37.26°N	22.6°E	1450–1520	13–14.VI.2006	CHRR	Scheibbs	Aspöck, U. et al, 2015	The Dilaridae of the Balkan Peninsula and of Anatolia
78	Dilar turcicus Hagen, 1858	EUR	1	Greece	Peloponnese	Mte. Killini, Vetta	37.94°N	22.4°E		18.VII.1981	MG	Genova	Monserrat, 2005	Nuevos datos sobre algunas pequeñas familias de neurópteros
78	Dilar turcicus Hagen, 1858	EUR	1	Greece	Peloponnese	Peloponnes, Lakonien, Hochtal E Kremasti	36.97°N	22.92°E	900–950	10–11.V.2005	CHRR	Scheibbs	Aspöck, U. et al, 2015	The Dilaridae of the Balkan Peninsula and of Anatolia
78	Dilar turcicus Hagen, 1858	EUR	1	Greece	Peloponnese	Parnon	37.1°N	22.72°E	1600	4.VII.1977	CHRR	Scheibbs	Aspöck, U. et al, 2015	The Dilaridae of the Balkan Peninsula and of Anatolia
78	Dilar turcicus Hagen, 1858	EUR	1	Greece	Peloponnese	Taygetos	37.12°N	22.27°E	1000	11.VI.1978	CHRR	Scheibbs	Aspöck, U. et al, 2015	The Dilaridae of the Balkan Peninsula and of Anatolia
78	Dilar turcicus Hagen, 1858	EUR	1	Greece	Thessaly	Insel Skopelos, Ag. Trifonas	39.1°N	23.7°E	100	2.VI.1989	CHRR	Scheibbs	Aspöck, U. et al, 2015	The Dilaridae of the Balkan Peninsula and of Anatolia
78	Dilar turcicus Hagen, 1858	EUR	1	Greece	Thessaly	Thessalia, Larisa, Kariá	40°N	22.43°E	750–800	21.VII.1974	CHRR	Scheibbs	Aspöck, U. et al, 2015	The Dilaridae of the Balkan Peninsula and of Anatolia
78	Dilar turcicus Hagen, 1858	EUR	1	Greece	Thessaly	Thessalia, Larissa, Ossa-Gebirge, W Karitsa	39.85°N	22.75°E	400–500	13.VII.1990	CHRR	Scheibbs	Aspöck, U. et al, 2015	The Dilaridae of the Balkan Peninsula and of Anatolia
78	Dilar turcicus Hagen, 1858	EUR	1	Greece	Western Macedonia	Grevena, Smolika Oros\ vic. Samarina	40.1°N	22.97°E		6.VIII.1980	CHRR	Scheibbs	Aspöck, U. et al, 2015	The Dilaridae of the Balkan Peninsula and of Anatolia
78	Dilar turcicus Hagen, 1858	ASI	1	Russia	Krasnodar Krai		45.63°N	39.7°E					Zakharenko & Krivokhatsky, 1993	Neuroptera from the European Part of the Former USSR
78	Dilar turcicus Hagen, 1858	ASI	1	Russia	Krasnodar Krai	Chelbas Forestry	45.65°N	39.9°E					Ghilarov, 1962	The Larva of Dilar turcicus and the position of the Family Dilaridae in the Order Planipennia
78	Dilar turcicus Hagen, 1858	ASI	1	Russia	Krasnodar Krai	Mt. range Markotkh, between Novorossiysk and Gelendzhik	44.65°N	37.97°E					Ghilarov, 1962	The Larva of Dilar turcicus and the position of the Family Dilaridae in the Order Planipennia
78	Dilar turcicus Hagen, 1858	EUR	1	Turkey	Aydin	Str. Nazilli-Beydağ	38.02°N	28.3°E	650	24.V.1981	HUAC	Vienna	Aspöck, U. et al, 2015	The Dilaridae of the Balkan Peninsula and of Anatolia
78	Dilar turcicus Hagen, 1858	EUR	1	Turkey	Aydin	Str. Nazilli-Beydağ	38.02°N	28.3°E	650	24.V.1981	HUAC	Vienna	Aspöck, U. et al, 2015	The Dilaridae of the Balkan Peninsula and of Anatolia
78	Dilar turcicus Hagen, 1858	EUR	1	Turkey	Burdur	S Celtikçi Geçidi	37.55°N	30.47°E	1250–1300	11.VII.1978	HUAC	Vienna	Aspöck, U. et al, 2015	The Dilaridae of the Balkan Peninsula and of Anatolia
78	Dilar turcicus Hagen, 1858	EUR	1	Turkey	Burdur	S Celtikçi Geçidi	37.55°N	30.47°E	1250–1300	11.VII.1978	CHRR	Scheibbs	Aspöck, U. et al, 2015	The Dilaridae of the Balkan Peninsula and of Anatolia
78	Dilar turcicus Hagen, 1858	EUR	1	Turkey	Çanakkale	Vil. Canakkale, Kaz Dağ, S Evciler, SE Bayramiç	39.76°N	26.87°E	1000	16.VI.2001	CHRR	Scheibbs	Aspöck, U. et al, 2015	The Dilaridae of the Balkan Peninsula and of Anatolia
78	Dilar turcicus Hagen, 1858	EUR	1	Turkey	Denizli	Bozkurt, Inceler + 25 km Cam Ormanz	37.7°N	29.57°E	1800	12.VII.1978	NMW	Vienna	Aspöck, U. et al, 2015	The Dilaridae of the Balkan Peninsula and of Anatolia
78	Dilar turcicus Hagen, 1858	EUR	1	Turkey	Denizli	W Paşçeşme (W Bozkurt)	37.83°N	29.53°E	800	25.V.1981	HUAC	Vienna	Aspöck, U. et al, 2015	The Dilaridae of the Balkan Peninsula and of Anatolia
78	Dilar turcicus Hagen, 1858	EUR	1	Turkey	Denizli	Koca Yayla, W Inceler	37.75°N	29.6°E	900	12.VII.1978	HUAC	Vienna	Aspöck, U. et al, 2015	The Dilaridae of the Balkan Peninsula and of Anatolia
78	Dilar turcicus Hagen, 1858	EUR	1	Turkey	Izmir	10 km N Selçuk	37.62°N	27.37°E		28.V.1969	HUAC	Vienna	Aspöck, U. et al, 2015	The Dilaridae of the Balkan Peninsula and of Anatolia
78	Dilar turcicus Hagen, 1858	EUR	1	Turkey	Izmir	Bergama, Schluchtbach	39.17°N	27.17°E	350	31.V.1992	CHRR	Scheibbs	Aspöck, U. et al, 2015	The Dilaridae of the Balkan Peninsula and of Anatolia
78	Dilar turcicus Hagen, 1858	EUR	1	Turkey	Izmir	N Birgi (Ödemis)	38.25°N	28.05°E	400–500	22.V.1981	CHRR	Scheibbs	Aspöck, U. et al, 2015	The Dilaridae of the Balkan Peninsula and of Anatolia
78	Dilar turcicus Hagen, 1858	EUR	1	Turkey	Izmir	N Bozdağ, NE Ödemiş	38.37°N	27.97°E	1000	15.VI.1985	CHRR	Scheibbs	Aspöck, U. et al, 2015	The Dilaridae of the Balkan Peninsula and of Anatolia
78	Dilar turcicus Hagen, 1858	EUR	1	Turkey	Izmir	Izmir	38.41°N	27.13°E			NMW	Vienna	Aspöck, U. et al, 2015	The Dilaridae of the Balkan Peninsula and of Anatolia
78	Dilar turcicus Hagen, 1858	EUR	1	Turkey	Izmir	Izmir	38.41°N	27.13°E			MFN	Berlin	Aspöck, U. et al, 2015	The Dilaridae of the Balkan Peninsula and of Anatolia
78	Dilar turcicus Hagen, 1858	EUR	1	Turkey	Izmir	Vil. Izmir, Boz Dağ, NW Bozdağ	38.39°N	28.08°E	1200	12.VI.2001	CHRR	Scheibbs	Aspöck, U. et al, 2015	The Dilaridae of the Balkan Peninsula and of Anatolia
78	Dilar turcicus Hagen, 1858	EUR	1	Turkey	Manisa	Kuroköy,\ Yköseler (großer Bach)	38.83°N	27.23°E	200	30.V.1992	CHRR	Scheibbs	Aspöck, U. et al, 2015	The Dilaridae of the Balkan Peninsula and of Anatolia
78	Dilar turcicus Hagen, 1858	EUR	1	Turkey	Mersin	20 km W von Silifke	36.36°N	33.41°E		23.VI.1990	CHRR	Scheibbs	Aspöck, U. et al, 2015	The Dilaridae of the Balkan Peninsula and of Anatolia
78	Dilar turcicus Hagen, 1858	EUR	1	Turkey	Mersin	Silifke/Gülnar, 20 km W von Silifke	36.36°N	33.41°E		23.VI.1990	NMW	Vienna	Aspöck, U. et al, 2015	The Dilaridae of the Balkan Peninsula and of Anatolia
78	Dilar turcicus Hagen, 1858	EUR	1	Turkey	Mugla	S Cetibeli-Paß, am Bach Cetibeli	36.9°N	28.3°E	70	26.V.1992	CHRR	Scheibbs	Aspöck, U. et al, 2015	The Dilaridae of the Balkan Peninsula and of Anatolia
78	Dilar turcicus Hagen, 1858	EUR	1	Ukraine	Crimea	Alushta, Southern of Crimea	37.94°N	22.4°E		2.VI.1900	MNHN	Paris	Monserrat, 2005	Nuevos datos sobre algunas pequeñas familias de neurópteros
78	Dilar turcicus Hagen, 1858	EUR	1	Ukraine	Crimea	Alushta	44.68°N	34.41°E		28–30.V.1900	NHMG	Geneve	Aspöck, U. et al, 2015	The Dilaridae of the Balkan Peninsula and of Anatolia
78	Dilar turcicus Hagen, 1858	EUR	1	Ukraine	Crimea	Alushta	44.68°N	34.41°E					Zakharenko, 1988	Neuroptera of the fauna of the USSR. II. Fam. Dilaridae, Berothidae and Sisyridae
78	Dilar turcicus Hagen, 1858	EUR	1	Ukraine	Crimea	Karadag Mountain near Koktebel′	44.93°N	35.24°E					Zakharenko, 1988	Neuroptera of the fauna of the USSR. II. Fam. Dilaridae, Berothidae and Sisyridae
78	Dilar turcicus Hagen, 1858	EUR	1	Ukraine	Crimea	Krim	44.92°N	34.1°E					Zakharenko & Krivokhatsky, 1993	Neuroptera from the European Part of the Former USSR
79	Dilar weibaoshanensis sp. nov.	ASI	6	China	Yunnan	Pingbian, Weicheng Umgeb, Mt. Weibaoshan [屏边巍宝山]	25.07°N	100.33°E	2600–2900		CHRR	Scheibbs
79	Dilar weibaoshanensis sp. nov.	ASI	6	China	Yunnan	Pingbian, Weicheng Umgeb, Mt. Weibaoshan [屏边巍宝山]	25.07°N	100.33°E	2600–2900		NMW	Vienna
80	Dilar vartianorum H. Aspöck & U. Aspöck, 1967	ASI	2	Afghanistan	Nuristan	25 km nordl. von Barikot	33.3°N	71.6°E	1800	12–17.VII.1963	HUAC	Vienna	Aspöck, H. & Aspöck, U., 1967	Neue Dilariden aus Asien (Neuroptera, Planipennia)
80	Dilar vartianorum H. Aspöck & U. Aspöck, 1967	ASI	2	Afghanistan	Nangarhar	Safed Koh Mountains, Südseite Kotkai [Nangarhar Province, Safed Koh Mountain]	33.99°N	70.37°E	2350		HUAC	Vienna	Li et al., 2019	Dilar from the Central Asia
80	Dilar vartianorum H. Aspöck & U. Aspöck, 1967	ASI	2	India	Jammu and Kashmir	SE Anantnag, Lahinwan-Margan Paβ [Anantnag District, Margan Mountain]	33.3°N	75.3°E	2500–3200	20–22.VII.1980	CHRR	Scheibbs	Li et al., 2019	Dilar from the Central Asia
80	Dilar vartianorum H. Aspöck & U. Aspöck, 1967	ASI	2	India	Jammu and Kashmir	SE Anantnag, Lahinwan-Margan Paβ [Anantnag District, Margan Mountain]	33.3°N	75.3°E	2500–3200	20–22.VII.1980	HUAC	Vienna	Li et al., 2019	Dilar from the Central Asia
80	Dilar vartianorum H. Aspöck & U. Aspöck, 1967	ASI	2	India	Jammu and Kashmir	Tangmarg-Gulmarg [Baramulla District, Tangmarg and Gulmarg]	34.03°N	74.25°E	2200–2600	24–29.VII.1980	CHRR	Scheibbs	Li et al., 2019	Dilar from the Central Asia
80	Dilar vartianorum H. Aspöck & U. Aspöck, 1967	ASI	2	India	Jammu and Kashmir	Tangmarg-Gulmarg [Baramulla District, Tangmarg and Gulmarg]	34.03°N	74.25°E	2200–2600	24–29.VII.1980	HUAC	Vienna	Li et al., 2019	Dilar from the Central Asia
80	Dilar vartianorum H. Aspöck & U. Aspöck, 1967	ASI	2	India	Jammu and Kashmir	Gulmarg Town	34.05°N	74.38°E		2–26.VII.1931	NHM	London	Li et al., 2019	Dilar from the Central Asia
80	Dilar vartianorum H. Aspöck & U. Aspöck, 1967	ASI	2	India	Jammu and Kashmir	Waniaram bei, Kangan [Ganderbal District, Kangan Town]	34.3°N	75.22°E	2050–2700	25–27.VII.1980	CHRR	Scheibbs	Li et al., 2019	Dilar from the Central Asia
80	Dilar vartianorum H. Aspöck & U. Aspöck, 1967	ASI	2	India	Jammu and Kashmir	Kishtwar (Jammu) Palmar-Sonder-Yourdu	33.3°N	75.3°E	1700–2600	5–16.VII.1980	HUAC	Vienna	Li et al., 2019	Dilar from the Central Asia
80	Dilar vartianorum H. Aspöck & U. Aspöck, 1967	ASI	2	India	Jammu and Kashmir	Kishtwar (Jammu), Yourdu-Sarkandu-Inshan	33.3°N	75.32°E	2200–3200	17–19.VII.1980	HUAC	Vienna	Li et al., 2019	Dilar from the Central Asia
80	Dilar vartianorum H. Aspöck & U. Aspöck, 1967	ASI	2	India	Jammu and Kashmir	Cachemira, Rampur	34.41°N	74.47°E		15.V.1954	NHM	London	Monserrat, 1989	Algunos Neuroperos de Museo de Basilea
80	Dilar vartianorum H. Aspöck & U. Aspöck, 1967	ASI	2	Pakistan	Khyber Pakhtunkhwa	Prov. Swat Kalam [Swat District, Kalam Valley]	35.52°N	72.59°E	2000		HUAC	Vienna	Li et al., 2019	Dilar from the Central Asia
80	Dilar vartianorum H. Aspöck & U. Aspöck, 1967	ASI	2	Pakistan	Khyber Pakhtunkhwa	North-West Frontier: 'Salf-ui-Maluk Sar'	34.64°N	71.94°E		1–3.VII.1953	NHMB	Basel	Monserrat, 1989	Algunos Neuroperos de Museo de Basilea
80	Dilar vartianorum H. Aspöck & U. Aspöck, 1967	ASI	2	Pakistan	Khyber Pakhtunkhwa	Kaghan	34.55°N	73.35°E		27–29.VI.1953	NHM	London	Monserrat, 1989	Algunos Neuroperos de Museo de Basilea
80	Dilar vartianorum H. Aspöck & U. Aspöck, 1967	ASI	2	Pakistan	Khyber Pakhtunkhwa	Lulu Sar	35°N	73.15°E		10–12.VII.1953	NHM	London	Monserrat, 1989	Algunos Neuroperos de Museo de Basilea
80	Dilar vartianorum H. Aspöck & U. Aspöck, 1967	ASI	2	Uzbekistan	Jizzakh	Vil. Dzhizak, Turkestanisches, Geb., Douba [Jizzakh District]	39.73°N	68.42°E	1350–1600	12–13.VI.1997	CHRR	Scheibbs	Li et al., 2019	Dilar from the Central Asia
81	Dilar vietnamensis Zakharenko, 1991	ASI	7	Vietnam	Binh Thuan	Onang Ninh, Dongkho' [=Dong Kho]	11.12°N	107.77°E		21.III.1987	ZMUM	Moscow	Oswald, 1998	Catalogue of the Dilaridae
82	Dilar wuyianus Yang, 1999	ASI	6	China	Fujian	Nanping, Mt. Wuyishan, Dazhulan [武夷山大竹岚]	27.68°N	117.63°E		8.VIII.1946	CAU	Beijing	Zhang et al., 2015	Dilar from Southern China
82	Dilar wuyianus Yang, 1999	ASI	6	China	Fujian	Nanping, Mt. Wuyishan, Sangang, Miaowan [南平市武夷山三港庙湾]	27.73°N	117.62°E	940	4.VII.2009	CAU	Beijing	Zhang et al., 2015	Dilar from Southern China
82	Dilar wuyianus Yang, 1999	ASI	6	China	Fujian	Nanping, Mt. Wuyishan, Sangang, Guadun [南平市武夷山三港挂墩]	27.73°N	117.62°E	940	8.VII.2009	CAU	Beijing	Zhang et al., 2015	Dilar from Southern China
82	Dilar wuyianus Yang, 1999	ASI	6	China	Fujian	Nanping, Mt. Wuyishan, Sangang, Xianfengling [南平市武夷山三港先锋岭]	27.73°N	117.62°E	940	6.VII.2009	CAU	Beijing	Zhang et al., 2015	Dilar from Southern China
83	Dilar yangi Zhang, Liu, H. Aspöck & U. Aspöck, 2015	ASI	6	China	Guangxi	Wuming, Mt. Damingshan [武鸣大明山]	23.4°N	108.47°E	1015	23–28.V.2011	CAU	Beijing	Zhang et al., 2015	Dilar from Southern China
84	Dilar yucheni sp. nov.	ASI	4	China	Tibet	Zayü County, Xia Zayü [下察隅县]	28.5°N	97.02°E	1580	9.VIII.2020	CAU	Beijing
85	Dilar yunnanus Yang, 1986	ASI	6	China	Yunnan	Ruili [Mengxiu] [瑞丽勐秀]	24.07°N	97.78°E	1500	4.V.1981	CAU	Beijing	Zhang et al., 2015	Dilar from Southern China
85	Dilar yunnanus Yang, 1986	ASI	6	China	Yunnan	Lincang, Gengma [临沧耿马]	23.53°N	99.4°E	1200	5.V.1955	IZCAS	Beijing	Zhang et al., 2015	Dilar from Southern China
86	Dilar zhangweiae sp. nov.	ASI	4	China	Tibet	Zayü County, near city [察隅县城附近]	29.1°N	97.78°E	2362	18.VI.2019	CAU	Beijing
86	Dilar zhangweiae sp. nov.	ASI	4	China	Tibet	Zayü County, Xia Zayü, Zayü Farm Laochangbu [察隅农场老场部]	28.68°N	97.46°E		5.VI.2020	CAU	Beijing
86	Dilar zhangweiae sp. nov.	ASI	4	China	Tibet	Zayü County, Xia Zayü, Gadui Village [下察隅嘎堆村]	28.5°N	97.02°E		5.VI.2020	CAU	Beijing
87	Dilar zimmermannae Zhang, Liu, Aspöck & Aspöck in Zhang et al., 2016	ASI	7	Myanmar	Chin	Natmataung Nat. Park, WNW Kanpetlet township	21.21°N	94.02°E	2340	1.VI.2010	NMW	Vienna	Zhang et al., 2016	Dilar from Southeast Asia
87	Dilar zimmermannae Zhang, Liu, Aspöck & Aspöck in Zhang et al., 2016	ASI	7	Myanmar	Chin	Natmataung Nat. Park, WNW Kanpetlet township	21.22°N	93.98°E	2470	31.V.2010	NMW	Vienna	Zhang et al., 2016	Dilar from Southeast Asia
88	Dilar sp. 1	ASI	1	Russia	Dagestan	Gunib	42.38°N	46.97°E					Aspöck, U. et al, 2015	The Dilaridae of the Balkan Peninsula and of Anatolia
88	Dilar sp. 1	ASI	1	Turkey	Kırklareli	Istranca Dağları	41.84°N	27.3°E	480	11.VII.2014	CHRR	Scheibbs	Aspöck, U. et al, 2015	The Dilaridae of the Balkan Peninsula and of Anatolia
88	Dilar sp. 1	ASI	1	Turkey	Bursa	Kestel, Şevketiye, 2 km N	40.14°N	29.34°E	570				Aspöck, U. et al, 2015	The Dilaridae of the Balkan Peninsula and of Anatolia
88	Dilar sp. 1	ASI	1	Turkey	Bursa	Kestel, Alaçam, 1 km N	40.13°N	29.29°E	775				Aspöck, U. et al, 2015	The Dilaridae of the Balkan Peninsula and of Anatolia
88	Dilar sp. 1	ASI	1	Turkey	Bursa	Osmangazi, Soğukpınar-Ketenlik Plateau	40.06°N	29.12°E					Aspöck, U. et al, 2015	The Dilaridae of the Balkan Peninsula and of Anatolia
88	Dilar sp. 1	ASI	1	Turkey	Antalya	Alanya (road Taşkent-Alanya, 7 km to Alanya)	36.72°N	32.47°E	1233				Aspöck, U. et al, 2015	The Dilaridae of the Balkan Peninsula and of Anatolia
88	Dilar sp. 1	ASI	1	Turkey	Antalya	Kaş (Gömbe, Sinekçibeli M. P.)	36.45°N	29.65°E	1490				Aspöck, U. et al, 2015	The Dilaridae of the Balkan Peninsula and of Anatolia
88	Dilar sp. 1	ASI	1	Turkey	Antalya	Kaş (Gömbe, Sinekçibeli M. P., Sinekçi)	36.45°N	29.66°E	1345				Aspöck, U. et al, 2015	The Dilaridae of the Balkan Peninsula and of Anatolia
89	Dilar sp. 2	ASI	5	China	Shanxi	Mt. Lishan, Huangguman [历山皇姑幔]	35.27°N	111.89°E		9–10.VII.2017	CAU	Beijing
89	Dilar sp. 2	ASI	5	China	Shandong	Qingdao, Mt. Laoshan, Beijiushui [青岛崂山北九水]	36.22°N	120.6°E		1.VII.2004	CAU	Beijing
90	Dilar sp. 3	ASI	5	China	Hunan	Zhangjiajie [张家界]	29.13°N	110.49°E		10.VII.2012	CAU	Beijing
