# Supplementary material for: Mining the Species Diversity of Lacewings: New Species of the Pleasing Lacewing Genus Dilar Rambur, 1838 (Neuroptera, Dilaridae) from the Oriental Region
Source: Insects. 2021 May 14;12(5):451. doi: 10.3390/insects12050451 (PMC8157007; doi:10.3390/insects12050451)
Supplement: Supplementary file 1 [file insects-12-00451-s001.zip › Supplementary table 2_data of species richness of Dilar.xlsx]

## Sheet: species richness of Dilar
Supplementary Table 2. Data of species richness of Dilar.
country	province / state / prefecture	number
Afghanistan	Ghazni	1
Afghanistan	Kabul	1
Afghanistan	Nangarhar	2
Afghanistan	Nuristan	1
Afghanistan	Parwan	1
Algeria	Alger	1
Algeria	Oran	1
Algeria	Tissemsilt	1
Anatolia		1
Andorra	La Massana	1
Armenia		1
Bhutan	Thimphu	1
Bhutan	Paro	1
Bosnia and Herzegovina		1
Bulgaria	Blagoevgrad	1
Bulgaria	Burgas	1
Bulgaria	Haskovo	1
Bulgaria	Sliven	1
Bulgaria	Kardzhali	1
Bulgaria	Smolyan	1
Bulgaria	Sofia	1
China	Anhui	1
China	Beijing	1
China	Fujian	1
China	Gansu	2
China	Guangdong	1
China	Guangxi	5
China	Guizhou	2
China	Hainan	1
China	Hebei	2
China	Henan	1
China	Hunan	1
China	Jiangxi	1
China	Jiangsu	1
China	Jilin	1
China	Liaoning	1
China	Nei Mongol	1
China	Ningxia Hui	1
China	Shaanxi	3
China	Shandong	1
China	Shanxi	1
China	Sichuan	4
China	Taiwan	4
China	Tibet	5
China	Xinjiang	1
China	Yunnan	13
China	Zhejiang	1
Croatia	Split-Dalmatia	1
France	Corsica	2
France	Provence-Alpes-Côte-d′Azur	1
France	Occitanie	1
Greece	Central Greece	1
Greece	Central Macedonia	1
Greece	East Macedonia and Thrace	1
Greece	Epirus	1
Greece	Ionian Islands	1
Greece	North Aegean	1
Greece	Peloponnese	1
Greece	Thessaly	1
Greece	Western Macedonia	1
India	Jammu and Kashmir	1
India	Maharashtra	1
India	Sikkim	1
India	Tamil Nadu	1
India	West Bengal	1
Indonesia	Sumatera Utara	1
Iran	Alborz	1
Iran	Markazi	1
Iran	Golestan	1
Iran	North Khorasan	1
Italy	Basilicata	1
Italy	Calabria	1
Italy	Campania	1
Italy	Lazio	1
Italy	Liguria	1
Italy	Piemonte	1
Italy	Pontine′s Island	1
Italy	Sardinia	1
Japan	Aomori	1
Japan	Ehime	1
Japan	Fukuoka	2
Japan	Fukushima	1
Japan	Gunma	1
Japan	Iriomote Island	1
Japan	Kōchi	1
Japan	Kyoto	1
Japan	Mie	1
Japan	Miyazaki	1
Japan	Nagano	1
Japan	Nara	1
Japan	Yamanashi	1
Korea		1
Kyrgyzstan	Chuy	1
Kyrgyzstan	Issyk-Kul	1
Kyrgyzstan	Jalal-Abad	1
Kyrgyzstan	Osh	1
Laos	Houaphan	2
Laos	Phongsaly	1
Lebanon		1
Malaysia	Sabah	1
Malaysia	Sarawak	1
Montenegro	Andrijevica	1
Myanmar	Chin	1
Nepal	Bagmati	2
Nepal	Gandaki	2
Nepal	Province No. 1	2
North Macedonia		1
Pakistan	Khyber Pakhtunkhwa	1
Portugal	Braga	1
Portugal	Bragança	2
Portugal	Coimbra	1
Portugal	Leiria	1
Portugal	Porto	2
Russia	Amur	1
Russia	Primorskiy	1
Russia	Krasnodar Krai	1
Russia	Dagestan	1
Spain	Andalucía	5
Spain	Aragon	3
Spain	Castile and León	2
Spain	Castilla-La Mancha	3
Spain	Catalonia	2
Spain	Extremadura	2
Spain	Galicia	1
Spain	Madrid	2
Spain	Murcia	3
Spain	Navarre	1
Spain	Valencia	2
Sri Lanka		4
Syria		1
Tajikistan	Gorno-Badakhshan Province	1
Tajikistan	Districts under Central Government Jurisdiction	1
Thailand	Chiang Mai	2
Thailand	Loei	2
Thailand	Mae Hong Son	3
Thailand	Nakhon Si Thammarat	1
Thailand	Phrae	1
Tunisia	Gafsa	1
Turkey	Ankara	1
Turkey	Antalya	1
Turkey	Aydin	2
Turkey	Burdur	1
Turkey	Bursa	1
Turkey	Çanakkale	1
Turkey	Denizli	1
Turkey	Izmir	1
Turkey	Kırklareli	1
Turkey	Manisa	1
Turkey	Mersin	2
Turkey	Mugla	1
Turkmenistan	Mary	1
Ukraine	Crimea	1
Uzbekistan	Jizzakh	1
Vietnam	Cao Bang	1
Vietnam	Thua Thien Hue	1
Vietnam	Lang Son	1
Vietnam	Ha Noi	1
Vietnam	Binh Thuan	1
